# Supplementary material for: Autophagy-related genes analysis reveals potential biomarkers for prediction of the impaired walking capacity of peripheral arterial disease
Source: BMC Med. 2023 May 18;21:186. doi: 10.1186/s12916-023-02889-5 (PMC10193747; doi:10.1186/s12916-023-02889-5)
Supplement: Supplementary file 1 — Additional file 1: Table S1. Primer sequences. Table S2. Clinical characteristics of PAD patients and controls in the qRT-PCR analysis. Table S3. GO enrichment analysis of 20 differentially expressed autophagy-related genes. Table S4. KEGG pathway enrichment analysis of 20 differentially expressed autophagy-related genes. [file 12916_2023_2889_MOESM1_ESM.xlsx]

## Sheet: Table S1 Primer sequences
Table S1 Primer sequences used for qRT-PCR.
Primer	Nucleotide sequence (5′-3′)
BAG3
Forward	TGGGAGATCAAGATCGACCC
Reverse	GGGCCATTGGCAGAGGATG
BNIP3
Forward	CAGGGCTCCTGGGTAGAACT
Reverse	CTACTCCGTCCAGACTCATGC
CCL2
Forward	CAGCCAGATGCAATCAATGCC
Reverse	TGGAATCCTGAACCCACTTCT
CTSB
Forward	GAGCTGGTCAACTATGTCAACA
Reverse	GCTCATGTCCACGTTGTAGAAGT
CX3CL1
Forward	ACCACGGTGTGACGAAATG
Reverse	TGTTGATAGTGGATGAGCAAAGC
EEF2
Forward	AACTTCACGGTAGACCAGATCC
Reverse	TCGTCCTTCCGGGTATCAGTG
EEF2K
Forward	CACCTGGAAGATATTGCCACC
Reverse	GCTTCGCCACGTAGTTGGA
FOXO1
Forward	TCGTCATAATCTGTCCCTACACA
Reverse	CGGCTTCGGCTCTTAGCAAA
HSPA5
Forward	CATCACGCCGTCCTATGTCG
Reverse	CGTCAAAGACCGTGTTCTCG
HSPB8
Forward	CTCCTGCCACTACCCAAGC
Reverse	GGCCAAGAGGCTGTCAAGT
KLHL24
Forward	ATATTGGGACGCAGACTAAACAG
Reverse	TGTCAGAGATTTGGGGTCCAT
MAP1LC3B
Forward	GATGTCCGACTTATTCGAGAGC
Reverse	TTGAGCTGTAAGCGCCTTCTA
PEA15
Forward	GGAGAGCCACAACAAGCTG
Reverse	CCATAGTGAGTAGGTCAGGACG
PTEN
Forward	TGGATTCGACTTAGACTTGACCT
Reverse	GGTGGGTTATGGTCTTCAAAAGG
RAB11A
Forward	CAACAAGAAGCATCCAGGTTGA
Reverse	GCACCTACAGCTCCACGATAAT
RB1CC1
Forward	ATCGAAGAGTGTGTACCTACAGT
Reverse	GCAGGTGGACGATCACATAAGAT
RPS6KB1
Forward	CGGGACGGCTTTTACCCAG
Reverse	TTTCTCACAATGTTCCATGCCA
SAR1A
Forward	ATAATGCAGGCAAAACCACTCT
Reverse	TGATGTCGGATGTAGTGTTGGAA
ST13
Forward	AACGAGCTTCGGGCCTTTG
Reverse	TCTGAGTAGCAGGTGGTACTTT
VAMP3
Forward	GTGGTGGACATAATGCGAGTT
Reverse	CGTCTGCACGGTCGTCTAAC
RPLPO
Forward	ACGGGTACAAAACGAGTCCTG
Reverse	AGCCACAAAGGCAGATGGAT

## Sheet: Table S2 Clinical characteristi
Table S2. Clinical characteristics of PAD patients and controls in the qRT-PCR analysis.
Variable	Controls (n=18)	PAD (n=18)	P-value
Age, years	68.61±8.00	70.72±7.54	P=0.421
Gender (male)	9 (50%)	16 (88.9%)	P=0.027
BMI (kg/m2)	25.75±4.02	28.29±4.15	P=0.070
Current/ex-smokers	7 (38.9%)	16 (88.9%)	P=0.005
Rutherford Categories			NA
Category 0	0	2 (11.1%)
Category 1	0	2 (11.1%)
Category 2	0	4 (22.2%)
Category 3	0	8 (44.4%)
Category 4	0	2 (11.2%)
Hypertension	7 (38.9%)	16 (88.9%)	P=0.005
CAD	6 (33.3%)	11 (61.1%)	P=0.095
Diabetes	3 (16.7%)	7 (38.9%)	P=0.264

## Sheet: Table S3 GO enrichment analysis
Table S3 GO enrichment analysis of 20 differentially expressed autophagy-related genes.
ONTOLOGY	ID	Description	GeneRatio	BgRatio	pvalue	p.adjust	qvalue	geneID	Count
BP	GO:1990090	cellular response to nerve growth factor stimulus	4/20	49/18670	1.9667e-07	0.000161	8.81685e-05	EEF2/HSPA5/PTEN/EEF2K	4
BP	GO:1990089	response to nerve growth factor	4/20	52/18670	2.50779e-07	0.000161	8.81685e-05	EEF2/HSPA5/PTEN/EEF2K	4
BP	GO:0097191	extrinsic apoptotic signaling pathway	5/20	224/18670	3.18254e-06	0.00136213	0.000745943	PTEN/CX3CL1/PEA15/BAG3/RB1CC1	5
BP	GO:0010508	positive regulation of autophagy	4/20	117/18670	6.56763e-06	0.00160219	0.000877408	BNIP3/FOXO1/BAG3/HSPB8	4
BP	GO:0006914	autophagy	6/20	496/18670	9.62921e-06	0.00160219	0.000877408	BNIP3/FOXO1/BAG3/RB1CC1/HSPB8/MAP1LC3B	6
BP	GO:0061919	process utilizing autophagic mechanism	6/20	496/18670	9.62921e-06	0.00160219	0.000877408	BNIP3/FOXO1/BAG3/RB1CC1/HSPB8/MAP1LC3B	6
BP	GO:0031667	response to nutrient levels	6/20	499/18670	9.96625e-06	0.00160219	0.000877408	EEF2/FOXO1/HSPA5/PTEN/RPS6KB1/MAP1LC3B	6
BP	GO:0042063	gliogenesis	5/20	290/18670	1.11856e-05	0.00160219	0.000877408	BNIP3/EEF2/PTEN/CCL2/CX3CL1	5
BP	GO:0016236	macroautophagy	5/20	295/18670	1.21498e-05	0.00160219	0.000877408	BNIP3/BAG3/RB1CC1/HSPB8/MAP1LC3B	5
BP	GO:0034620	cellular response to unfolded protein	4/20	140/18670	1.33672e-05	0.00160219	0.000877408	HSPA5/CCL2/BAG3/HSPB8	4
BP	GO:0071236	cellular response to antibiotic	4/20	147/18670	1.62034e-05	0.00160219	0.000877408	BNIP3/FOXO1/HSPA5/PTEN	4
BP	GO:0061912	selective autophagy	3/20	49/18670	1.87684e-05	0.00160219	0.000877408	BAG3/RB1CC1/HSPB8	3
BP	GO:0002931	response to ischemia	3/20	50/18670	1.99528e-05	0.00160219	0.000877408	EEF2/CX3CL1/EEF2K	3
BP	GO:2001236	regulation of extrinsic apoptotic signaling pathway	4/20	155/18670	1.99621e-05	0.00160219	0.000877408	PTEN/CX3CL1/PEA15/RB1CC1	4
BP	GO:0010506	regulation of autophagy	5/20	327/18670	1.9965e-05	0.00160219	0.000877408	BNIP3/FOXO1/BAG3/RB1CC1/HSPB8	5
BP	GO:0046677	response to antibiotic	5/20	327/18670	1.9965e-05	0.00160219	0.000877408	BNIP3/EEF2/FOXO1/HSPA5/PTEN	5
BP	GO:0035967	cellular response to topologically incorrect protein	4/20	161/18670	2.31753e-05	0.00169346	0.000927389	HSPA5/CCL2/BAG3/HSPB8	4
BP	GO:0071496	cellular response to external stimulus	5/20	339/18670	2.374e-05	0.00169346	0.000927389	BNIP3/FOXO1/HSPA5/BAG3/MAP1LC3B	5
BP	GO:0016241	regulation of macroautophagy	4/20	171/18670	2.93549e-05	0.00191965	0.00105126	BNIP3/BAG3/RB1CC1/HSPB8	4
BP	GO:0031331	positive regulation of cellular catabolic process	5/20	361/18670	3.20884e-05	0.00191965	0.00105126	BNIP3/FOXO1/PTEN/BAG3/HSPB8	5
BP	GO:0006986	response to unfolded protein	4/20	176/18670	3.28619e-05	0.00191965	0.00105126	HSPA5/CCL2/BAG3/HSPB8	4
BP	GO:0010662	regulation of striated muscle cell apoptotic process	3/20	59/18670	3.28913e-05	0.00191965	0.00105126	BNIP3/PTEN/BAG3	3
BP	GO:0045666	positive regulation of neuron differentiation	5/20	371/18670	3.65655e-05	0.00204131	0.00111788	HSPA5/PTEN/CX3CL1/RAB11A/EEF2K	5
BP	GO:0010658	striated muscle cell apoptotic process	3/20	62/18670	3.81864e-05	0.00204297	0.00111879	BNIP3/PTEN/BAG3	3
BP	GO:1900449	regulation of glutamate receptor signaling pathway	3/20	64/18670	4.20102e-05	0.00215764	0.00118159	CCL2/CX3CL1/KLHL24	3
BP	GO:1903332	regulation of protein folding	2/20	10/18670	4.88087e-05	0.00231095	0.00126555	HSPA5/ST13	2
BP	GO:1990416	cellular response to brain-derived neurotrophic factor stimulus	2/20	10/18670	4.88087e-05	0.00231095	0.00126555	EEF2/EEF2K	2
BP	GO:0016239	positive regulation of macroautophagy	3/20	68/18670	5.03945e-05	0.00231095	0.00126555	BNIP3/BAG3/HSPB8	3
BP	GO:0035966	response to topologically incorrect protein	4/20	199/18670	5.30781e-05	0.00235008	0.00128698	HSPA5/CCL2/BAG3/HSPB8	4
BP	GO:2001233	regulation of apoptotic signaling pathway	5/20	406/18670	5.61777e-05	0.0024044	0.00131673	BNIP3/PTEN/CX3CL1/PEA15/RB1CC1	5
BP	GO:0009896	positive regulation of catabolic process	5/20	423/18670	6.82448e-05	0.0027262	0.00149295	BNIP3/FOXO1/PTEN/BAG3/HSPB8	5
BP	GO:0000422	autophagy of mitochondrion	3/20	76/18670	7.03054e-05	0.0027262	0.00149295	BNIP3/RB1CC1/MAP1LC3B	3
BP	GO:0061726	mitochondrion disassembly	3/20	76/18670	7.03054e-05	0.0027262	0.00149295	BNIP3/RB1CC1/MAP1LC3B	3
BP	GO:0032869	cellular response to insulin stimulus	4/20	216/18670	7.29928e-05	0.0027262	0.00149295	FOXO1/PTEN/RPS6KB1/EEF2K	4
BP	GO:0071241	cellular response to inorganic substance	4/20	217/18670	7.43124e-05	0.0027262	0.00149295	BNIP3/FOXO1/HSPA5/EEF2K	4
BP	GO:1902043	positive regulation of extrinsic apoptotic signaling pathway via death domain receptors	2/20	14/18670	9.84485e-05	0.00343474	0.00188097	PTEN/PEA15	2
BP	GO:0071453	cellular response to oxygen levels	4/20	234/18670	9.95143e-05	0.00343474	0.00188097	BNIP3/FOXO1/PTEN/EEF2K	4
BP	GO:0008625	extrinsic apoptotic signaling pathway via death domain receptors	3/20	86/18670	0.000101651	0.00343474	0.00188097	PTEN/PEA15/BAG3	3
BP	GO:0051402	neuron apoptotic process	4/20	239/18670	0.000107983	0.00355512	0.00194689	BNIP3/HSPA5/CCL2/CX3CL1	4
BP	GO:0009266	response to temperature stimulus	4/20	243/18670	0.000115126	0.00365715	0.00200277	FOXO1/HSPA5/BAG3/HSPB8	4
BP	GO:0050769	positive regulation of neurogenesis	5/20	474/18670	0.000116778	0.00365715	0.00200277	HSPA5/PTEN/CX3CL1/RAB11A/EEF2K	5
BP	GO:0000045	autophagosome assembly	3/20	93/18670	0.000128278	0.00392163	0.00214761	BAG3/RB1CC1/MAP1LC3B	3
BP	GO:0010660	regulation of muscle cell apoptotic process	3/20	96/18670	0.000140952	0.00411324	0.00225254	BNIP3/PTEN/BAG3	3
BP	GO:1905037	autophagosome organization	3/20	96/18670	0.000140952	0.00411324	0.00225254	BAG3/RB1CC1/MAP1LC3B	3
BP	GO:0010975	regulation of neuron projection development	5/20	499/18670	0.000148618	0.00424055	0.00232226	HSPA5/PTEN/CX3CL1/RAB11A/EEF2K	5
BP	GO:0007215	glutamate receptor signaling pathway	3/20	100/18670	0.000159083	0.00434601	0.00238001	CCL2/CX3CL1/KLHL24	3
BP	GO:0010657	muscle cell apoptotic process	3/20	100/18670	0.000159083	0.00434601	0.00238001	BNIP3/PTEN/BAG3	3
BP	GO:1903008	organelle disassembly	3/20	101/18670	0.000163841	0.00438275	0.00240013	BNIP3/RB1CC1/MAP1LC3B	3
BP	GO:0032868	response to insulin	4/20	272/18670	0.000177625	0.00455334	0.00249355	FOXO1/PTEN/RPS6KB1/EEF2K	4
BP	GO:2001237	negative regulation of extrinsic apoptotic signaling pathway	3/20	104/18670	0.000178668	0.00455334	0.00249355	CX3CL1/PEA15/RB1CC1	3
BP	GO:0010663	positive regulation of striated muscle cell apoptotic process	2/20	19/18670	0.000184403	0.00455334	0.00249355	BNIP3/PTEN	2
BP	GO:0010666	positive regulation of cardiac muscle cell apoptotic process	2/20	19/18670	0.000184403	0.00455334	0.00249355	BNIP3/PTEN	2
BP	GO:0010976	positive regulation of neuron projection development	4/20	281/18670	0.00020122	0.00487484	0.00266961	HSPA5/CX3CL1/RAB11A/EEF2K	4
BP	GO:0036499	PERK-mediated unfolded protein response	2/20	21/18670	0.000226169	0.00518574	0.00283987	HSPA5/CCL2	2
BP	GO:0048245	eosinophil chemotaxis	2/20	21/18670	0.000226169	0.00518574	0.00283987	CCL2/CX3CL1	2
BP	GO:0055093	response to hyperoxia	2/20	21/18670	0.000226169	0.00518574	0.00283987	BNIP3/FOXO1	2
BP	GO:0072677	eosinophil migration	2/20	25/18670	0.00032227	0.00725955	0.00397555	CCL2/CX3CL1	2
BP	GO:0071375	cellular response to peptide hormone stimulus	4/20	321/18670	0.000334242	0.00739943	0.00405216	FOXO1/PTEN/RPS6KB1/EEF2K	4
BP	GO:0071214	cellular response to abiotic stimulus	4/20	331/18670	0.000375497	0.00793311	0.00434441	BNIP3/HSPA5/PTEN/BAG3	4
BP	GO:0104004	cellular response to environmental stimulus	4/20	331/18670	0.000375497	0.00793311	0.00434441	BNIP3/HSPA5/PTEN/BAG3	4
BP	GO:0046683	response to organophosphorus	3/20	134/18670	0.000376884	0.00793311	0.00434441	HSPA5/PTEN/EEF2K	3
BP	GO:0034605	cellular response to heat	3/20	137/18670	0.000402144	0.00825995	0.0045234	HSPA5/BAG3/HSPB8	3
BP	GO:0036296	response to increased oxygen levels	2/20	28/18670	0.000405278	0.00825995	0.0045234	BNIP3/FOXO1	2
BP	GO:1904062	regulation of cation transmembrane transport	4/20	342/18670	0.000424972	0.00852601	0.00466911	PTEN/CCL2/CX3CL1/KLHL24	4
BP	GO:0070997	neuron death	4/20	348/18670	0.000453847	0.00896522	0.00490963	BNIP3/HSPA5/CCL2/CX3CL1	4
BP	GO:0042542	response to hydrogen peroxide	3/20	146/18670	0.000484398	0.00942374	0.00516073	BNIP3/EEF2/FOXO1	3
BP	GO:0009267	cellular response to starvation	3/20	149/18670	0.000514037	0.00970622	0.00531543	FOXO1/HSPA5/MAP1LC3B	3
BP	GO:0014074	response to purine-containing compound	3/20	149/18670	0.000514037	0.00970622	0.00531543	HSPA5/PTEN/EEF2K	3
BP	GO:0051085	chaperone cofactor-dependent protein refolding	2/20	32/18670	0.000530429	0.0098629	0.00540123	HSPA5/ST13	2
BP	GO:0010038	response to metal ion	4/20	364/18670	0.000537697	0.0098629	0.00540123	BNIP3/HSPA5/PTEN/EEF2K	4
BP	GO:0035690	cellular response to drug	4/20	369/18670	0.000566027	0.0102363	0.00560573	BNIP3/FOXO1/HSPA5/PTEN	4
BP	GO:0031346	positive regulation of cell projection organization	4/20	383/18670	0.000651018	0.0115861	0.00634493	HSPA5/CX3CL1/RAB11A/EEF2K	4
BP	GO:1901653	cellular response to peptide	4/20	385/18670	0.000663861	0.0115861	0.00634493	FOXO1/PTEN/RPS6KB1/EEF2K	4
BP	GO:0007033	vacuole organization	3/20	163/18670	0.000667737	0.0115861	0.00634493	BAG3/RB1CC1/MAP1LC3B	3
BP	GO:0051084	'de novo' posttranslational protein folding	2/20	37/18670	0.000709946	0.0120713	0.0066106	HSPA5/ST13	2
BP	GO:0010959	regulation of metal ion transport	4/20	394/18670	0.0007239	0.0120713	0.0066106	PTEN/CCL2/CX3CL1/KLHL24	4
BP	GO:0070482	response to oxygen levels	4/20	394/18670	0.0007239	0.0120713	0.0066106	BNIP3/FOXO1/PTEN/EEF2K	4
BP	GO:0048246	macrophage chemotaxis	2/20	38/18670	0.000748906	0.0123281	0.00675127	CCL2/CX3CL1	2
BP	GO:0010661	positive regulation of muscle cell apoptotic process	2/20	39/18670	0.000788881	0.0125824	0.00689049	BNIP3/PTEN	2
BP	GO:1901998	toxin transport	2/20	39/18670	0.000788881	0.0125824	0.00689049	BNIP3/HSPA5	2
BP	GO:0010469	regulation of signaling receptor activity	3/20	173/18670	0.000793747	0.0125824	0.00689049	PTEN/CCL2/KLHL24	3
BP	GO:0042026	protein refolding	2/20	40/18670	0.000829868	0.0129065	0.007068	HSPA5/ST13	2
BP	GO:0009408	response to heat	3/20	176/18670	0.000834299	0.0129065	0.007068	HSPA5/BAG3/HSPB8	3
BP	GO:0006458	'de novo' protein folding	2/20	41/18670	0.000871865	0.0130811	0.00716363	HSPA5/ST13	2
BP	GO:0008361	regulation of cell size	3/20	179/18670	0.00087615	0.0130811	0.00716363	PTEN/RAB11A/RB1CC1	3
BP	GO:2001235	positive regulation of apoptotic signaling pathway	3/20	179/18670	0.00087615	0.0130811	0.00716363	BNIP3/PTEN/PEA15	3
BP	GO:0071346	cellular response to interferon-gamma	3/20	180/18670	0.000890392	0.013141	0.00719639	CCL2/CX3CL1/VAMP3	3
BP	GO:0048167	regulation of synaptic plasticity	3/20	187/18670	0.000994229	0.0144832	0.00793146	PTEN/CX3CL1/RAB11A	3
BP	GO:0061001	regulation of dendritic spine morphogenesis	2/20	44/18670	0.0010039	0.0144832	0.00793146	PTEN/EEF2K	2
BP	GO:0071248	cellular response to metal ion	3/20	190/18670	0.00104098	0.0145487	0.00796731	BNIP3/HSPA5/EEF2K	3
BP	GO:0043434	response to peptide hormone	4/20	436/18670	0.00105607	0.0145487	0.00796731	FOXO1/PTEN/RPS6KB1/EEF2K	4
BP	GO:0050804	modulation of chemical synaptic transmission	4/20	436/18670	0.00105607	0.0145487	0.00796731	PTEN/CCL2/CX3CL1/RAB11A	4
BP	GO:0042594	response to starvation	3/20	191/18670	0.00105687	0.0145487	0.00796731	FOXO1/HSPA5/MAP1LC3B	3
BP	GO:0099177	regulation of trans-synaptic signaling	4/20	437/18670	0.00106509	0.0145487	0.00796731	PTEN/CCL2/CX3CL1/RAB11A	4
BP	GO:0006984	ER-nucleus signaling pathway	2/20	46/18670	0.00109694	0.014826	0.00811916	HSPA5/CCL2	2
BP	GO:0034341	response to interferon-gamma	3/20	199/18670	0.00118956	0.0159104	0.00871301	CCL2/CX3CL1/VAMP3	3
BP	GO:2001238	positive regulation of extrinsic apoptotic signaling pathway	2/20	49/18670	0.00124398	0.0164667	0.00901766	PTEN/PEA15	2
BP	GO:0014009	glial cell proliferation	2/20	50/18670	0.00129498	0.0169669	0.00929158	EEF2/CX3CL1	2
BP	GO:0071320	cellular response to cAMP	2/20	53/18670	0.00145392	0.0186683	0.0102233	HSPA5/EEF2K	2
BP	GO:1905517	macrophage migration	2/20	53/18670	0.00145392	0.0186683	0.0102233	CCL2/CX3CL1	2
BP	GO:0070374	positive regulation of ERK1 and ERK2 cascade	3/20	215/18670	0.00148556	0.0188857	0.0103424	PTEN/CCL2/CX3CL1	3
BP	GO:0036294	cellular response to decreased oxygen levels	3/20	217/18670	0.00152552	0.0191353	0.0104791	BNIP3/PTEN/EEF2K	3
BP	GO:0034765	regulation of ion transmembrane transport	4/20	483/18670	0.00154179	0.0191353	0.0104791	PTEN/CCL2/CX3CL1/KLHL24	4
BP	GO:0022604	regulation of cell morphogenesis	4/20	484/18670	0.00155357	0.0191353	0.0104791	PTEN/CCL2/RAB11A/EEF2K	4
BP	GO:0010823	negative regulation of mitochondrion organization	2/20	55/18670	0.0015648	0.0191353	0.0104791	BNIP3/BAG3	2
BP	GO:0010665	regulation of cardiac muscle cell apoptotic process	2/20	57/18670	0.00167961	0.02011	0.0110129	BNIP3/PTEN	2
BP	GO:0006457	protein folding	3/20	227/18670	0.00173547	0.02011	0.0110129	HSPA5/ST13/BAG3	3
BP	GO:0031663	lipopolysaccharide-mediated signaling pathway	2/20	58/18670	0.00173848	0.02011	0.0110129	CCL2/CX3CL1	2
BP	GO:0060997	dendritic spine morphogenesis	2/20	58/18670	0.00173848	0.02011	0.0110129	PTEN/EEF2K	2
BP	GO:0061951	establishment of protein localization to plasma membrane	2/20	58/18670	0.00173848	0.02011	0.0110129	RAB11A/VAMP3	2
BP	GO:1902041	regulation of extrinsic apoptotic signaling pathway via death domain receptors	2/20	58/18670	0.00173848	0.02011	0.0110129	PTEN/PEA15	2
BP	GO:0061077	chaperone-mediated protein folding	2/20	59/18670	0.00179833	0.0204737	0.011212	HSPA5/ST13	2
BP	GO:2001234	negative regulation of apoptotic signaling pathway	3/20	230/18670	0.00180181	0.0204737	0.011212	CX3CL1/PEA15/RB1CC1	3
BP	GO:0000302	response to reactive oxygen species	3/20	232/18670	0.00184691	0.0207578	0.0113676	BNIP3/EEF2/FOXO1	3
BP	GO:0010659	cardiac muscle cell apoptotic process	2/20	60/18670	0.00185914	0.0207578	0.0113676	BNIP3/PTEN	2
BP	GO:0045123	cellular extravasation	2/20	61/18670	0.00192093	0.0212628	0.0116441	CCL2/CX3CL1	2
BP	GO:0071216	cellular response to biotic stimulus	3/20	236/18670	0.00193922	0.0212817	0.0116545	HSPA5/CCL2/CX3CL1	3
BP	GO:0031669	cellular response to nutrient levels	3/20	237/18670	0.00196275	0.0213573	0.0116959	FOXO1/HSPA5/MAP1LC3B	3
BP	GO:0048247	lymphocyte chemotaxis	2/20	64/18670	0.00211211	0.0227895	0.0124802	CCL2/CX3CL1	2
BP	GO:0002548	monocyte chemotaxis	2/20	65/18670	0.00217776	0.0231095	0.0126555	CCL2/CX3CL1	2
BP	GO:1901016	regulation of potassium ion transmembrane transporter activity	2/20	65/18670	0.00217776	0.0231095	0.0126555	PTEN/KLHL24	2
BP	GO:0097237	cellular response to toxic substance	3/20	247/18670	0.00220785	0.0232367	0.0127251	BNIP3/FOXO1/PTEN	3
BP	GO:0010812	negative regulation of cell-substrate adhesion	2/20	68/18670	0.00238048	0.0248499	0.0136086	PTEN/CX3CL1	2
BP	GO:0032412	regulation of ion transmembrane transporter activity	3/20	260/18670	0.00255394	0.0264457	0.0144825	PTEN/CCL2/KLHL24	3
BP	GO:0038034	signal transduction in absence of ligand	2/20	72/18670	0.00266415	0.0271489	0.0148676	CX3CL1/BAG3	2
BP	GO:0097192	extrinsic apoptotic signaling pathway in absence of ligand	2/20	72/18670	0.00266415	0.0271489	0.0148676	CX3CL1/BAG3	2
BP	GO:0022898	regulation of transmembrane transporter activity	3/20	268/18670	0.00278275	0.027564	0.0150949	PTEN/CCL2/KLHL24	3
BP	GO:0031668	cellular response to extracellular stimulus	3/20	268/18670	0.00278275	0.027564	0.0150949	FOXO1/HSPA5/MAP1LC3B	3
BP	GO:0060998	regulation of dendritic spine development	2/20	74/18670	0.00281168	0.027564	0.0150949	PTEN/EEF2K	2
BP	GO:0099601	regulation of neurotransmitter receptor activity	2/20	74/18670	0.00281168	0.027564	0.0150949	CCL2/KLHL24	2
BP	GO:0043491	protein kinase B signaling	3/20	269/18670	0.00281222	0.027564	0.0150949	PTEN/CCL2/CX3CL1	3
BP	GO:0000082	G1/S transition of mitotic cell cycle	3/20	279/18670	0.00311757	0.030102	0.0164848	PTEN/RPS6KB1/CCL2	3
BP	GO:0072347	response to anesthetic	2/20	78/18670	0.00311804	0.030102	0.0164848	HSPA5/PEA15	2
BP	GO:0030100	regulation of endocytosis	3/20	281/18670	0.00318099	0.0301833	0.0165293	PTEN/CCL2/EEF2K	3
BP	GO:0071260	cellular response to mechanical stimulus	2/20	79/18670	0.00319698	0.0301833	0.0165293	BNIP3/BAG3	2
BP	GO:1900034	regulation of cellular response to heat	2/20	79/18670	0.00319698	0.0301833	0.0165293	BAG3/HSPB8	2
BP	GO:0032409	regulation of transporter activity	3/20	283/18670	0.00324521	0.030415	0.0166562	PTEN/CCL2/KLHL24	3
BP	GO:0097061	dendritic spine organization	2/20	80/18670	0.00327686	0.030489	0.0166967	PTEN/EEF2K	2
BP	GO:0034976	response to endoplasmic reticulum stress	3/20	285/18670	0.00331023	0.030578	0.0167454	EEF2/HSPA5/CCL2	3
BP	GO:0044262	cellular carbohydrate metabolic process	3/20	286/18670	0.00334304	0.0306605	0.0167906	FOXO1/PTEN/RB1CC1	3
BP	GO:0071277	cellular response to calcium ion	2/20	83/18670	0.00352206	0.0320468	0.0175498	HSPA5/EEF2K	2
BP	GO:0009410	response to xenobiotic stimulus	3/20	292/18670	0.00354412	0.0320468	0.0175498	FOXO1/HSPA5/PEA15	3
BP	GO:0044843	cell cycle G1/S phase transition	3/20	298/18670	0.0037525	0.0336938	0.0184518	PTEN/RPS6KB1/CCL2	3
BP	GO:0070372	regulation of ERK1 and ERK2 cascade	3/20	300/18670	0.0038236	0.0340938	0.0186708	PTEN/CCL2/CX3CL1	3
BP	GO:0010769	regulation of cell morphogenesis involved in differentiation	3/20	301/18670	0.00385946	0.0341762	0.0187159	PTEN/RAB11A/EEF2K	3
BP	GO:0070098	chemokine-mediated signaling pathway	2/20	88/18670	0.00394926	0.0342625	0.0187632	CCL2/CX3CL1	2
BP	GO:0106027	neuron projection organization	2/20	88/18670	0.00394926	0.0342625	0.0187632	PTEN/EEF2K	2
BP	GO:2000177	regulation of neural precursor cell proliferation	2/20	88/18670	0.00394926	0.0342625	0.0187632	FOXO1/CX3CL1	2
BP	GO:0051648	vesicle localization	3/20	306/18670	0.00404186	0.0348305	0.0190742	PTEN/RAB11A/SAR1A	3
BP	GO:0071674	mononuclear cell migration	2/20	90/18670	0.00412657	0.0350895	0.0192161	CCL2/CX3CL1	2
BP	GO:1901379	regulation of potassium ion transmembrane transport	2/20	90/18670	0.00412657	0.0350895	0.0192161	PTEN/KLHL24	2
BP	GO:0048814	regulation of dendrite morphogenesis	2/20	91/18670	0.0042166	0.0356192	0.0195062	PTEN/EEF2K	2
BP	GO:0070371	ERK1 and ERK2 cascade	3/20	317/18670	0.00446153	0.0374418	0.0205043	PTEN/CCL2/CX3CL1	3
BP	GO:0007568	aging	3/20	321/18670	0.00462048	0.0379086	0.0207599	EEF2/PTEN/CX3CL1	3
BP	GO:0098876	vesicle-mediated transport to the plasma membrane	2/20	96/18670	0.0046804	0.0379086	0.0207599	RAB11A/VAMP3	2
BP	GO:1903829	positive regulation of cellular protein localization	3/20	324/18670	0.00474194	0.0379086	0.0207599	RAB11A/BAG3/SAR1A	3
BP	GO:0048709	oligodendrocyte differentiation	2/20	97/18670	0.00477587	0.0379086	0.0207599	BNIP3/PTEN	2
BP	GO:0051591	response to cAMP	2/20	97/18670	0.00477587	0.0379086	0.0207599	HSPA5/EEF2K	2
BP	GO:0060996	dendritic spine development	2/20	97/18670	0.00477587	0.0379086	0.0207599	PTEN/EEF2K	2
BP	GO:1990868	response to chemokine	2/20	97/18670	0.00477587	0.0379086	0.0207599	CCL2/CX3CL1	2
BP	GO:1990869	cellular response to chemokine	2/20	97/18670	0.00477587	0.0379086	0.0207599	CCL2/CX3CL1	2
BP	GO:0016050	vesicle organization	3/20	325/18670	0.00478286	0.0379086	0.0207599	RAB11A/VAMP3/SAR1A	3
BP	GO:0050764	regulation of phagocytosis	2/20	98/18670	0.00487225	0.0381461	0.02089	PTEN/CCL2	2
BP	GO:0099175	regulation of postsynapse organization	2/20	98/18670	0.00487225	0.0381461	0.02089	PTEN/EEF2K	2
BP	GO:0070301	cellular response to hydrogen peroxide	2/20	99/18670	0.00496952	0.0386719	0.0211779	BNIP3/FOXO1	2
BP	GO:0090150	establishment of protein localization to membrane	3/20	332/18670	0.00507531	0.0392572	0.0214985	HSPA5/RAB11A/VAMP3	3
BP	GO:0030336	negative regulation of cell migration	3/20	334/18670	0.00516082	0.0396796	0.0217298	PTEN/CCL2/CX3CL1	3
BP	GO:0030593	neutrophil chemotaxis	2/20	104/18670	0.00546932	0.0418012	0.0228916	CCL2/CX3CL1	2
BP	GO:0043266	regulation of potassium ion transport	2/20	105/18670	0.00557195	0.0423336	0.0231832	PTEN/KLHL24	2
BP	GO:2000146	negative regulation of cell motility	3/20	349/18670	0.00583016	0.0440349	0.0241148	PTEN/CCL2/CX3CL1	3
BP	GO:0031589	cell-substrate adhesion	3/20	354/18670	0.00606437	0.045536	0.0249369	PTEN/CX3CL1/VAMP3	3
BP	GO:0072676	lymphocyte migration	2/20	111/18670	0.00620629	0.0463307	0.0253721	CCL2/CX3CL1	2
BP	GO:0043279	response to alkaloid	2/20	112/18670	0.00631509	0.0468704	0.0256677	HSPA5/PEA15	2
BP	GO:0032102	negative regulation of response to external stimulus	3/20	365/18670	0.00659946	0.0486994	0.0266693	PTEN/CCL2/CX3CL1	3
BP	GO:0032535	regulation of cellular component size	3/20	370/18670	0.00685176	0.0498522	0.0273006	PTEN/RAB11A/RB1CC1	3
BP	GO:0036293	response to decreased oxygen levels	3/20	370/18670	0.00685176	0.0498522	0.0273006	BNIP3/PTEN/EEF2K	3
BP	GO:0031398	positive regulation of protein ubiquitination	2/20	117/18670	0.00687215	0.0498522	0.0273006	HSPA5/PTEN	2
BP	GO:1990266	neutrophil migration	2/20	118/18670	0.00698616	0.0503946	0.0275976	CCL2/CX3CL1	2
BP	GO:0001952	regulation of cell-matrix adhesion	2/20	119/18670	0.00710104	0.050937	0.0278947	PTEN/CX3CL1	2
BP	GO:0030968	endoplasmic reticulum unfolded protein response	2/20	121/18670	0.00733337	0.0520224	0.028489	HSPA5/CCL2	2
BP	GO:0043618	regulation of transcription from RNA polymerase II promoter in response to stress	2/20	121/18670	0.00733337	0.0520224	0.028489	HSPA5/BAG3	2
BP	GO:0051928	positive regulation of calcium ion transport	2/20	123/18670	0.00756913	0.0529567	0.0290007	CCL2/CX3CL1	2
BP	GO:0071621	granulocyte chemotaxis	2/20	123/18670	0.00756913	0.0529567	0.0290007	CCL2/CX3CL1	2
BP	GO:0051271	negative regulation of cellular component movement	3/20	384/18670	0.00758881	0.0529567	0.0290007	PTEN/CCL2/CX3CL1	3
BP	GO:0048284	organelle fusion	2/20	124/18670	0.0076883	0.0533609	0.0292221	BNIP3/VAMP3	2
BP	GO:0045471	response to ethanol	2/20	125/18670	0.00780831	0.0536143	0.0293608	EEF2/PTEN	2
BP	GO:2000134	negative regulation of G1/S transition of mitotic cell cycle	2/20	125/18670	0.00780831	0.0536143	0.0293608	PTEN/CCL2	2
BP	GO:0043620	regulation of DNA-templated transcription in response to stress	2/20	127/18670	0.0080509	0.054695	0.0299527	HSPA5/BAG3	2
BP	GO:0045727	positive regulation of translation	2/20	127/18670	0.0080509	0.054695	0.0299527	EEF2/RPS6KB1	2
BP	GO:0034763	negative regulation of transmembrane transport	2/20	128/18670	0.00817346	0.0552354	0.0302486	PTEN/PEA15	2
BP	GO:0040013	negative regulation of locomotion	3/20	396/18670	0.00825686	0.0555069	0.0303973	PTEN/CCL2/CX3CL1	3
BP	GO:1902807	negative regulation of cell cycle G1/S phase transition	2/20	131/18670	0.00854621	0.0571528	0.0312986	PTEN/CCL2	2
BP	GO:0006414	translational elongation	2/20	133/18670	0.00879891	0.0585378	0.0320571	EEF2/EEF2K	2
BP	GO:0032355	response to estradiol	2/20	134/18670	0.00892652	0.0589908	0.0323052	EEF2/PTEN	2
BP	GO:0050808	synapse organization	3/20	408/18670	0.00895889	0.0589908	0.0323052	PTEN/CX3CL1/EEF2K	3
BP	GO:0060359	response to ammonium ion	2/20	135/18670	0.00905496	0.0590181	0.0323201	HSPA5/PEA15	2
BP	GO:1903322	positive regulation of protein modification by small protein conjugation or removal	2/20	135/18670	0.00905496	0.0590181	0.0323201	HSPA5/PTEN	2
BP	GO:0008286	insulin receptor signaling pathway	2/20	141/18670	0.00984303	0.062392	0.0341678	FOXO1/RPS6KB1	2
BP	GO:0097530	granulocyte migration	2/20	141/18670	0.00984303	0.062392	0.0341678	CCL2/CX3CL1	2
BP	GO:0048813	dendrite morphogenesis	2/20	143/18670	0.0101123	0.062392	0.0341678	PTEN/EEF2K	2
BP	GO:1904064	positive regulation of cation transmembrane transport	2/20	144/18670	0.0102482	0.062392	0.0341678	CCL2/CX3CL1	2
BP	GO:0048608	reproductive structure development	3/20	431/18670	0.0104008	0.062392	0.0341678	CTSB/HSPA5/PTEN	3
BP	GO:0061458	reproductive system development	3/20	434/18670	0.0105983	0.062392	0.0341678	CTSB/HSPA5/PTEN	3
BP	GO:0043524	negative regulation of neuron apoptotic process	2/20	147/18670	0.0106607	0.062392	0.0341678	CCL2/CX3CL1	2
BP	GO:0061351	neural precursor cell proliferation	2/20	147/18670	0.0106607	0.062392	0.0341678	FOXO1/CX3CL1	2
BP	GO:0032025	response to cobalt ion	1/20	10/18670	0.0106634	0.062392	0.0341678	BNIP3	1
BP	GO:0034350	regulation of glial cell apoptotic process	1/20	10/18670	0.0106634	0.062392	0.0341678	CCL2	1
BP	GO:0036500	ATF6-mediated unfolded protein response	1/20	10/18670	0.0106634	0.062392	0.0341678	HSPA5	1
BP	GO:0043653	mitochondrial fragmentation involved in apoptotic process	1/20	10/18670	0.0106634	0.062392	0.0341678	BNIP3	1
BP	GO:0044539	long-chain fatty acid import	1/20	10/18670	0.0106634	0.062392	0.0341678	RPS6KB1	1
BP	GO:0045792	negative regulation of cell size	1/20	10/18670	0.0106634	0.062392	0.0341678	PTEN	1
BP	GO:0051593	response to folic acid	1/20	10/18670	0.0106634	0.062392	0.0341678	EEF2	1
BP	GO:0097105	presynaptic membrane assembly	1/20	10/18670	0.0106634	0.062392	0.0341678	PTEN	1
BP	GO:1903897	regulation of PERK-mediated unfolded protein response	1/20	10/18670	0.0106634	0.062392	0.0341678	HSPA5	1
BP	GO:2000425	regulation of apoptotic cell clearance	1/20	10/18670	0.0106634	0.062392	0.0341678	CCL2	1
BP	GO:0051592	response to calcium ion	2/20	148/18670	0.0107998	0.062392	0.0341678	HSPA5/EEF2K	2
BP	GO:0051668	localization within membrane	2/20	148/18670	0.0107998	0.062392	0.0341678	RAB11A/SAR1A	2
BP	GO:0050773	regulation of dendrite development	2/20	149/18670	0.0109398	0.062392	0.0341678	PTEN/EEF2K	2
BP	GO:1901990	regulation of mitotic cell cycle phase transition	3/20	444/18670	0.0112726	0.062392	0.0341678	PTEN/CCL2/RAB11A	3
BP	GO:0034250	positive regulation of cellular amide metabolic process	2/20	153/18670	0.0115076	0.062392	0.0341678	EEF2/RPS6KB1	2
BP	GO:0045807	positive regulation of endocytosis	2/20	153/18670	0.0115076	0.062392	0.0341678	CCL2/EEF2K	2
BP	GO:0090316	positive regulation of intracellular protein transport	2/20	153/18670	0.0115076	0.062392	0.0341678	BAG3/SAR1A	2
BP	GO:0010770	positive regulation of cell morphogenesis involved in differentiation	2/20	154/18670	0.0116516	0.062392	0.0341678	RAB11A/EEF2K	2
BP	GO:0006620	posttranslational protein targeting to endoplasmic reticulum membrane	1/20	11/18670	0.0117238	0.062392	0.0341678	HSPA5	1
BP	GO:0032908	regulation of transforming growth factor beta1 production	1/20	11/18670	0.0117238	0.062392	0.0341678	CX3CL1	1
BP	GO:0035747	natural killer cell chemotaxis	1/20	11/18670	0.0117238	0.062392	0.0341678	CCL2	1
BP	GO:0036462	TRAIL-activated apoptotic signaling pathway	1/20	11/18670	0.0117238	0.062392	0.0341678	PTEN	1
BP	GO:0045793	positive regulation of cell size	1/20	11/18670	0.0117238	0.062392	0.0341678	RB1CC1	1
BP	GO:0048853	forebrain morphogenesis	1/20	11/18670	0.0117238	0.062392	0.0341678	PTEN	1
BP	GO:0051561	positive regulation of mitochondrial calcium ion concentration	1/20	11/18670	0.0117238	0.062392	0.0341678	BNIP3	1
BP	GO:0060736	prostate gland growth	1/20	11/18670	0.0117238	0.062392	0.0341678	PTEN	1
BP	GO:0072321	chaperone-mediated protein transport	1/20	11/18670	0.0117238	0.062392	0.0341678	BAG3	1
BP	GO:0072683	T cell extravasation	1/20	11/18670	0.0117238	0.062392	0.0341678	CCL2	1
BP	GO:0090394	negative regulation of excitatory postsynaptic potential	1/20	11/18670	0.0117238	0.062392	0.0341678	PTEN	1
BP	GO:0098883	synapse pruning	1/20	11/18670	0.0117238	0.062392	0.0341678	CX3CL1	1
BP	GO:0098887	neurotransmitter receptor transport, endosome to postsynaptic membrane	1/20	11/18670	0.0117238	0.062392	0.0341678	RAB11A	1
BP	GO:0099639	neurotransmitter receptor transport, endosome to plasma membrane	1/20	11/18670	0.0117238	0.062392	0.0341678	RAB11A	1
BP	GO:1900102	negative regulation of endoplasmic reticulum unfolded protein response	1/20	11/18670	0.0117238	0.062392	0.0341678	HSPA5	1
BP	GO:1904468	negative regulation of tumor necrosis factor secretion	1/20	11/18670	0.0117238	0.062392	0.0341678	CX3CL1	1
BP	GO:1990440	positive regulation of transcription from RNA polymerase II promoter in response to endoplasmic reticulum stress	1/20	11/18670	0.0117238	0.062392	0.0341678	HSPA5	1
BP	GO:2000767	positive regulation of cytoplasmic translation	1/20	11/18670	0.0117238	0.062392	0.0341678	EEF2	1
BP	GO:0006979	response to oxidative stress	3/20	451/18670	0.0117592	0.062392	0.0341678	BNIP3/EEF2/FOXO1	3
BP	GO:0034767	positive regulation of ion transmembrane transport	2/20	156/18670	0.0119419	0.0631006	0.0345558	CCL2/CX3CL1	2
BP	GO:0006983	ER overload response	1/20	12/18670	0.0127831	0.0646202	0.035388	HSPA5	1
BP	GO:0032905	transforming growth factor beta1 production	1/20	12/18670	0.0127831	0.0646202	0.035388	CX3CL1	1
BP	GO:0035437	maintenance of protein localization in endoplasmic reticulum	1/20	12/18670	0.0127831	0.0646202	0.035388	HSPA5	1
BP	GO:0071257	cellular response to electrical stimulus	1/20	12/18670	0.0127831	0.0646202	0.035388	PTEN	1
BP	GO:0097090	presynaptic membrane organization	1/20	12/18670	0.0127831	0.0646202	0.035388	PTEN	1
BP	GO:0097201	negative regulation of transcription from RNA polymerase II promoter in response to stress	1/20	12/18670	0.0127831	0.0646202	0.035388	BAG3	1
BP	GO:0099638	endosome to plasma membrane protein transport	1/20	12/18670	0.0127831	0.0646202	0.035388	RAB11A	1
BP	GO:1900402	regulation of carbohydrate metabolic process by regulation of transcription from RNA polymerase II promoter	1/20	12/18670	0.0127831	0.0646202	0.035388	FOXO1	1
BP	GO:1903894	regulation of IRE1-mediated unfolded protein response	1/20	12/18670	0.0127831	0.0646202	0.035388	HSPA5	1
BP	GO:1904668	positive regulation of ubiquitin protein ligase activity	1/20	12/18670	0.0127831	0.0646202	0.035388	PTEN	1
BP	GO:2001223	negative regulation of neuron migration	1/20	12/18670	0.0127831	0.0646202	0.035388	CX3CL1	1
BP	GO:0045931	positive regulation of mitotic cell cycle	2/20	163/18670	0.0129831	0.0651185	0.0356609	RPS6KB1/RAB11A	2
BP	GO:0099173	postsynapse organization	2/20	163/18670	0.0129831	0.0651185	0.0356609	PTEN/EEF2K	2
BP	GO:0050680	negative regulation of epithelial cell proliferation	2/20	165/18670	0.0132877	0.0656455	0.0359495	PTEN/CCL2	2
BP	GO:0034614	cellular response to reactive oxygen species	2/20	168/18670	0.0137504	0.0656455	0.0359495	BNIP3/FOXO1	2
BP	GO:0050806	positive regulation of synaptic transmission	2/20	168/18670	0.0137504	0.0656455	0.0359495	PTEN/CCL2	2
BP	GO:0006995	cellular response to nitrogen starvation	1/20	13/18670	0.0138413	0.0656455	0.0359495	MAP1LC3B	1
BP	GO:0010940	positive regulation of necrotic cell death	1/20	13/18670	0.0138413	0.0656455	0.0359495	BNIP3	1
BP	GO:0014745	negative regulation of muscle adaptation	1/20	13/18670	0.0138413	0.0656455	0.0359495	FOXO1	1
BP	GO:0016322	neuron remodeling	1/20	13/18670	0.0138413	0.0656455	0.0359495	CX3CL1	1
BP	GO:0042711	maternal behavior	1/20	13/18670	0.0138413	0.0656455	0.0359495	PTEN	1
BP	GO:0043562	cellular response to nitrogen levels	1/20	13/18670	0.0138413	0.0656455	0.0359495	MAP1LC3B	1
BP	GO:0048681	negative regulation of axon regeneration	1/20	13/18670	0.0138413	0.0656455	0.0359495	PTEN	1
BP	GO:0060746	parental behavior	1/20	13/18670	0.0138413	0.0656455	0.0359495	PTEN	1
BP	GO:0061000	negative regulation of dendritic spine development	1/20	13/18670	0.0138413	0.0656455	0.0359495	PTEN	1
BP	GO:0071287	cellular response to manganese ion	1/20	13/18670	0.0138413	0.0656455	0.0359495	HSPA5	1
BP	GO:1901987	regulation of cell cycle phase transition	3/20	480/18670	0.0139049	0.0656455	0.0359495	PTEN/CCL2/RAB11A	3
BP	GO:0048660	regulation of smooth muscle cell proliferation	2/20	169/18670	0.0139062	0.0656455	0.0359495	PTEN/CX3CL1	2
BP	GO:0140056	organelle localization by membrane tethering	2/20	169/18670	0.0139062	0.0656455	0.0359495	RAB11A/VAMP3	2
BP	GO:0048659	smooth muscle cell proliferation	2/20	171/18670	0.0142201	0.0668814	0.0366263	PTEN/CX3CL1	2
BP	GO:0021543	pallium development	2/20	172/18670	0.0143782	0.0673782	0.0368984	BNIP3/PTEN	2
BP	GO:0002523	leukocyte migration involved in inflammatory response	1/20	14/18670	0.0148985	0.0678357	0.0371489	CX3CL1	1
BP	GO:0010917	negative regulation of mitochondrial membrane potential	1/20	14/18670	0.0148985	0.0678357	0.0371489	BNIP3	1
BP	GO:0036295	cellular response to increased oxygen levels	1/20	14/18670	0.0148985	0.0678357	0.0371489	FOXO1	1
BP	GO:0046855	inositol phosphate dephosphorylation	1/20	14/18670	0.0148985	0.0678357	0.0371489	PTEN	1
BP	GO:0051547	regulation of keratinocyte migration	1/20	14/18670	0.0148985	0.0678357	0.0371489	PTEN	1
BP	GO:0071361	cellular response to ethanol	1/20	14/18670	0.0148985	0.0678357	0.0371489	PTEN	1
BP	GO:0090069	regulation of ribosome biogenesis	1/20	14/18670	0.0148985	0.0678357	0.0371489	PTEN	1
BP	GO:0090110	cargo loading into COPII-coated vesicle	1/20	14/18670	0.0148985	0.0678357	0.0371489	SAR1A	1
BP	GO:0007416	synapse assembly	2/20	177/18670	0.0151803	0.0680382	0.0372598	PTEN/EEF2K	2
BP	GO:0022406	membrane docking	2/20	178/18670	0.015343	0.0680382	0.0372598	RAB11A/VAMP3	2
BP	GO:0050821	protein stabilization	2/20	178/18670	0.015343	0.0680382	0.0372598	PTEN/BAG3	2
BP	GO:2001257	regulation of cation channel activity	2/20	178/18670	0.015343	0.0680382	0.0372598	CCL2/KLHL24	2
BP	GO:0071347	cellular response to interleukin-1	2/20	179/18670	0.0155065	0.0680382	0.0372598	CCL2/CX3CL1	2
BP	GO:0048015	phosphatidylinositol-mediated signaling	2/20	181/18670	0.0158357	0.0680382	0.0372598	PTEN/RPS6KB1	2
BP	GO:0001921	positive regulation of receptor recycling	1/20	15/18670	0.0159546	0.0680382	0.0372598	VAMP3	1
BP	GO:0034349	glial cell apoptotic process	1/20	15/18670	0.0159546	0.0680382	0.0372598	CCL2	1
BP	GO:0045475	locomotor rhythm	1/20	15/18670	0.0159546	0.0680382	0.0372598	PTEN	1
BP	GO:0045837	negative regulation of membrane potential	1/20	15/18670	0.0159546	0.0680382	0.0372598	BNIP3	1
BP	GO:0046838	phosphorylated carbohydrate dephosphorylation	1/20	15/18670	0.0159546	0.0680382	0.0372598	PTEN	1
BP	GO:0051770	positive regulation of nitric-oxide synthase biosynthetic process	1/20	15/18670	0.0159546	0.0680382	0.0372598	CCL2	1
BP	GO:0060134	prepulse inhibition	1/20	15/18670	0.0159546	0.0680382	0.0372598	PTEN	1
BP	GO:0070571	negative regulation of neuron projection regeneration	1/20	15/18670	0.0159546	0.0680382	0.0372598	PTEN	1
BP	GO:0090141	positive regulation of mitochondrial fission	1/20	15/18670	0.0159546	0.0680382	0.0372598	BNIP3	1
BP	GO:0098840	protein transport along microtubule	1/20	15/18670	0.0159546	0.0680382	0.0372598	BAG3	1
BP	GO:0099118	microtubule-based protein transport	1/20	15/18670	0.0159546	0.0680382	0.0372598	BAG3	1
BP	GO:2000402	negative regulation of lymphocyte migration	1/20	15/18670	0.0159546	0.0680382	0.0372598	CCL2	1
BP	GO:0010821	regulation of mitochondrion organization	2/20	182/18670	0.0160014	0.0680382	0.0372598	BNIP3/BAG3	2
BP	GO:0050770	regulation of axonogenesis	2/20	183/18670	0.0161679	0.0680382	0.0372598	PTEN/RAB11A	2
BP	GO:0043409	negative regulation of MAPK cascade	2/20	184/18670	0.0163352	0.0680382	0.0372598	FOXO1/PTEN	2
BP	GO:0048017	inositol lipid-mediated signaling	2/20	184/18670	0.0163352	0.0680382	0.0372598	PTEN/RPS6KB1	2
BP	GO:2000045	regulation of G1/S transition of mitotic cell cycle	2/20	184/18670	0.0163352	0.0680382	0.0372598	PTEN/CCL2	2
BP	GO:0014067	negative regulation of phosphatidylinositol 3-kinase signaling	1/20	16/18670	0.0170096	0.0680382	0.0372598	PTEN	1
BP	GO:0021542	dentate gyrus development	1/20	16/18670	0.0170096	0.0680382	0.0372598	PTEN	1
BP	GO:0034975	protein folding in endoplasmic reticulum	1/20	16/18670	0.0170096	0.0680382	0.0372598	HSPA5	1
BP	GO:0043031	negative regulation of macrophage activation	1/20	16/18670	0.0170096	0.0680382	0.0372598	CX3CL1	1
BP	GO:0043217	myelin maintenance	1/20	16/18670	0.0170096	0.0680382	0.0372598	PTEN	1
BP	GO:0045722	positive regulation of gluconeogenesis	1/20	16/18670	0.0170096	0.0680382	0.0372598	FOXO1	1
BP	GO:0046325	negative regulation of glucose import	1/20	16/18670	0.0170096	0.0680382	0.0372598	PEA15	1
BP	GO:0050774	negative regulation of dendrite morphogenesis	1/20	16/18670	0.0170096	0.0680382	0.0372598	PTEN	1
BP	GO:0060628	regulation of ER to Golgi vesicle-mediated transport	1/20	16/18670	0.0170096	0.0680382	0.0372598	SAR1A	1
BP	GO:0061684	chaperone-mediated autophagy	1/20	16/18670	0.0170096	0.0680382	0.0372598	BAG3	1
BP	GO:0070863	positive regulation of protein exit from endoplasmic reticulum	1/20	16/18670	0.0170096	0.0680382	0.0372598	SAR1A	1
BP	GO:0071545	inositol phosphate catabolic process	1/20	16/18670	0.0170096	0.0680382	0.0372598	PTEN	1
BP	GO:0071732	cellular response to nitric oxide	1/20	16/18670	0.0170096	0.0680382	0.0372598	FOXO1	1
BP	GO:0097067	cellular response to thyroid hormone stimulus	1/20	16/18670	0.0170096	0.0680382	0.0372598	CTSB	1
BP	GO:0097091	synaptic vesicle clustering	1/20	16/18670	0.0170096	0.0680382	0.0372598	PTEN	1
BP	GO:1900451	positive regulation of glutamate receptor signaling pathway	1/20	16/18670	0.0170096	0.0680382	0.0372598	CCL2	1
BP	GO:0051224	negative regulation of protein transport	2/20	193/18670	0.0178739	0.0707119	0.038724	CX3CL1/BAG3	2
BP	GO:0035313	wound healing, spreading of epidermal cells	1/20	17/18670	0.0180635	0.0707119	0.038724	PTEN	1
BP	GO:0048532	anatomical structure arrangement	1/20	17/18670	0.0180635	0.0707119	0.038724	HSPA5	1
BP	GO:0070166	enamel mineralization	1/20	17/18670	0.0180635	0.0707119	0.038724	FOXO1	1
BP	GO:0097107	postsynaptic density assembly	1/20	17/18670	0.0180635	0.0707119	0.038724	PTEN	1
BP	GO:0097501	stress response to metal ion	1/20	17/18670	0.0180635	0.0707119	0.038724	HSPA5	1
BP	GO:1905331	negative regulation of morphogenesis of an epithelium	1/20	17/18670	0.0180635	0.0707119	0.038724	PTEN	1
BP	GO:2000377	regulation of reactive oxygen species metabolic process	2/20	195/18670	0.018224	0.0711234	0.0389493	BNIP3/FOXO1	2
BP	GO:1904950	negative regulation of establishment of protein localization	2/20	197/18670	0.018577	0.0721922	0.0395347	CX3CL1/BAG3	2
BP	GO:0002902	regulation of B cell apoptotic process	1/20	18/18670	0.0191163	0.0721922	0.0395347	PTEN	1
BP	GO:0007252	I-kappaB phosphorylation	1/20	18/18670	0.0191163	0.0721922	0.0395347	CX3CL1	1
BP	GO:0010612	regulation of cardiac muscle adaptation	1/20	18/18670	0.0191163	0.0721922	0.0395347	FOXO1	1
BP	GO:0044320	cellular response to leptin stimulus	1/20	18/18670	0.0191163	0.0721922	0.0395347	PTEN	1
BP	GO:0045056	transcytosis	1/20	18/18670	0.0191163	0.0721922	0.0395347	RAB11A	1
BP	GO:0051895	negative regulation of focal adhesion assembly	1/20	18/18670	0.0191163	0.0721922	0.0395347	PTEN	1
BP	GO:0098877	neurotransmitter receptor transport to plasma membrane	1/20	18/18670	0.0191163	0.0721922	0.0395347	RAB11A	1
BP	GO:0098969	neurotransmitter receptor transport to postsynaptic membrane	1/20	18/18670	0.0191163	0.0721922	0.0395347	RAB11A	1
BP	GO:0150079	negative regulation of neuroinflammatory response	1/20	18/18670	0.0191163	0.0721922	0.0395347	CX3CL1	1
BP	GO:1903242	regulation of cardiac muscle hypertrophy in response to stress	1/20	18/18670	0.0191163	0.0721922	0.0395347	FOXO1	1
BP	GO:1902806	regulation of cell cycle G1/S phase transition	2/20	202/18670	0.0194722	0.0733207	0.0401527	PTEN/CCL2	2
BP	GO:0031396	regulation of protein ubiquitination	2/20	204/18670	0.0198354	0.0735677	0.0402879	HSPA5/PTEN	2
BP	GO:0034764	positive regulation of transmembrane transport	2/20	204/18670	0.0198354	0.0735677	0.0402879	CCL2/CX3CL1	2
BP	GO:0071222	cellular response to lipopolysaccharide	2/20	205/18670	0.020018	0.0735677	0.0402879	CCL2/CX3CL1	2
BP	GO:0002689	negative regulation of leukocyte chemotaxis	1/20	19/18670	0.0201681	0.0735677	0.0402879	CCL2	1
BP	GO:0035493	SNARE complex assembly	1/20	19/18670	0.0201681	0.0735677	0.0402879	VAMP3	1
BP	GO:0051546	keratinocyte migration	1/20	19/18670	0.0201681	0.0735677	0.0402879	PTEN	1
BP	GO:0071731	response to nitric oxide	1/20	19/18670	0.0201681	0.0735677	0.0402879	FOXO1	1
BP	GO:1902074	response to salt	1/20	19/18670	0.0201681	0.0735677	0.0402879	HSPA5	1
BP	GO:1902170	cellular response to reactive nitrogen species	1/20	19/18670	0.0201681	0.0735677	0.0402879	FOXO1	1
BP	GO:1903540	establishment of protein localization to postsynaptic membrane	1/20	19/18670	0.0201681	0.0735677	0.0402879	RAB11A	1
BP	GO:1990182	exosomal secretion	1/20	19/18670	0.0201681	0.0735677	0.0402879	RAB11A	1
BP	GO:0070555	response to interleukin-1	2/20	207/18670	0.0203855	0.0739407	0.0404922	CCL2/CX3CL1	2
BP	GO:0071456	cellular response to hypoxia	2/20	207/18670	0.0203855	0.0739407	0.0404922	BNIP3/PTEN	2
BP	GO:1901215	negative regulation of neuron death	2/20	208/18670	0.0205703	0.0742369	0.0406544	CCL2/CX3CL1	2
BP	GO:0009612	response to mechanical stimulus	2/20	210/18670	0.0209421	0.0742369	0.0406544	BNIP3/BAG3	2
BP	GO:0043523	regulation of neuron apoptotic process	2/20	210/18670	0.0209421	0.0742369	0.0406544	CCL2/CX3CL1	2
BP	GO:0097529	myeloid leukocyte migration	2/20	210/18670	0.0209421	0.0742369	0.0406544	CCL2/CX3CL1	2
BP	GO:1903531	negative regulation of secretion by cell	2/20	211/18670	0.021129	0.0742369	0.0406544	CX3CL1/VAMP3	2
BP	GO:0010042	response to manganese ion	1/20	20/18670	0.0212188	0.0742369	0.0406544	HSPA5	1
BP	GO:0051767	nitric-oxide synthase biosynthetic process	1/20	20/18670	0.0212188	0.0742369	0.0406544	CCL2	1
BP	GO:0051769	regulation of nitric-oxide synthase biosynthetic process	1/20	20/18670	0.0212188	0.0742369	0.0406544	CCL2	1
BP	GO:0071636	positive regulation of transforming growth factor beta production	1/20	20/18670	0.0212188	0.0742369	0.0406544	CX3CL1	1
BP	GO:0097734	extracellular exosome biogenesis	1/20	20/18670	0.0212188	0.0742369	0.0406544	RAB11A	1
BP	GO:0098698	postsynaptic specialization assembly	1/20	20/18670	0.0212188	0.0742369	0.0406544	PTEN	1
BP	GO:1903599	positive regulation of autophagy of mitochondrion	1/20	20/18670	0.0212188	0.0742369	0.0406544	BNIP3	1
BP	GO:1903978	regulation of microglial cell activation	1/20	20/18670	0.0212188	0.0742369	0.0406544	CX3CL1	1
BP	GO:0071219	cellular response to molecule of bacterial origin	2/20	212/18670	0.0213166	0.0743765	0.0407308	CCL2/CX3CL1	2
BP	GO:0045732	positive regulation of protein catabolic process	2/20	214/18670	0.021694	0.0752438	0.0412058	FOXO1/PTEN	2
BP	GO:0010810	regulation of cell-substrate adhesion	2/20	215/18670	0.0218838	0.0752438	0.0412058	PTEN/CX3CL1	2
BP	GO:0032388	positive regulation of intracellular transport	2/20	215/18670	0.0218838	0.0752438	0.0412058	BAG3/SAR1A	2
BP	GO:0071804	cellular potassium ion transport	2/20	217/18670	0.0222654	0.0752438	0.0412058	PTEN/KLHL24	2
BP	GO:0071805	potassium ion transmembrane transport	2/20	217/18670	0.0222654	0.0752438	0.0412058	PTEN/KLHL24	2
BP	GO:0010829	negative regulation of glucose transmembrane transport	1/20	21/18670	0.0222684	0.0752438	0.0412058	PEA15	1
BP	GO:0046716	muscle cell cellular homeostasis	1/20	21/18670	0.0222684	0.0752438	0.0412058	BAG3	1
BP	GO:0046827	positive regulation of protein export from nucleus	1/20	21/18670	0.0222684	0.0752438	0.0412058	BAG3	1
BP	GO:0060044	negative regulation of cardiac muscle cell proliferation	1/20	21/18670	0.0222684	0.0752438	0.0412058	PTEN	1
BP	GO:0061003	positive regulation of dendritic spine morphogenesis	1/20	21/18670	0.0222684	0.0752438	0.0412058	EEF2K	1
BP	GO:0090280	positive regulation of calcium ion import	1/20	21/18670	0.0222684	0.0752438	0.0412058	CCL2	1
BP	GO:1903392	negative regulation of adherens junction organization	1/20	21/18670	0.0222684	0.0752438	0.0412058	PTEN	1
BP	GO:0010001	glial cell differentiation	2/20	218/18670	0.0224572	0.0754845	0.0413376	BNIP3/PTEN	2
BP	GO:0050807	regulation of synapse organization	2/20	218/18670	0.0224572	0.0754845	0.0413376	PTEN/EEF2K	2
BP	GO:0007584	response to nutrient	2/20	219/18670	0.0226498	0.075795	0.0415077	EEF2/PTEN	2
BP	GO:0002052	positive regulation of neuroblast proliferation	1/20	22/18670	0.023317	0.075795	0.0415077	CX3CL1	1
BP	GO:0005980	glycogen catabolic process	1/20	22/18670	0.023317	0.075795	0.0415077	RB1CC1	1
BP	GO:0008053	mitochondrial fusion	1/20	22/18670	0.023317	0.075795	0.0415077	BNIP3	1
BP	GO:0022010	central nervous system myelination	1/20	22/18670	0.023317	0.075795	0.0415077	PTEN	1
BP	GO:0032291	axon ensheathment in central nervous system	1/20	22/18670	0.023317	0.075795	0.0415077	PTEN	1
BP	GO:0032402	melanosome transport	1/20	22/18670	0.023317	0.075795	0.0415077	RAB11A	1
BP	GO:0033622	integrin activation	1/20	22/18670	0.023317	0.075795	0.0415077	CX3CL1	1
BP	GO:0043496	regulation of protein homodimerization activity	1/20	22/18670	0.023317	0.075795	0.0415077	HSPA5	1
BP	GO:0044321	response to leptin	1/20	22/18670	0.023317	0.075795	0.0415077	PTEN	1
BP	GO:0050765	negative regulation of phagocytosis	1/20	22/18670	0.023317	0.075795	0.0415077	PTEN	1
BP	GO:0140112	extracellular vesicle biogenesis	1/20	22/18670	0.023317	0.075795	0.0415077	RAB11A	1
BP	GO:1904666	regulation of ubiquitin protein ligase activity	1/20	22/18670	0.023317	0.075795	0.0415077	PTEN	1
BP	GO:0045444	fat cell differentiation	2/20	223/18670	0.0234269	0.075932	0.0415827	BNIP3/FOXO1	2
BP	GO:0016197	endosomal transport	2/20	224/18670	0.0236229	0.075932	0.0415827	RAB11A/VAMP3	2
BP	GO:0030595	leukocyte chemotaxis	2/20	224/18670	0.0236229	0.075932	0.0415827	CCL2/CX3CL1	2
BP	GO:0007160	cell-matrix adhesion	2/20	225/18670	0.0238196	0.075932	0.0415827	PTEN/CX3CL1	2
BP	GO:0033157	regulation of intracellular protein transport	2/20	225/18670	0.0238196	0.075932	0.0415827	BAG3/SAR1A	2
BP	GO:0050803	regulation of synapse structure or activity	2/20	227/18670	0.024215	0.075932	0.0415827	PTEN/EEF2K	2
BP	GO:0007617	mating behavior	1/20	23/18670	0.0243645	0.075932	0.0415827	PTEN	1
BP	GO:0009251	glucan catabolic process	1/20	23/18670	0.0243645	0.075932	0.0415827	RB1CC1	1
BP	GO:0016338	calcium-independent cell-cell adhesion via plasma membrane cell-adhesion molecules	1/20	23/18670	0.0243645	0.075932	0.0415827	CX3CL1	1
BP	GO:0032401	establishment of melanosome localization	1/20	23/18670	0.0243645	0.075932	0.0415827	RAB11A	1
BP	GO:0045109	intermediate filament organization	1/20	23/18670	0.0243645	0.075932	0.0415827	KLHL24	1
BP	GO:0051904	pigment granule transport	1/20	23/18670	0.0243645	0.075932	0.0415827	RAB11A	1
BP	GO:0060055	angiogenesis involved in wound healing	1/20	23/18670	0.0243645	0.075932	0.0415827	CX3CL1	1
BP	GO:0070841	inclusion body assembly	1/20	23/18670	0.0243645	0.075932	0.0415827	BAG3	1
BP	GO:0090140	regulation of mitochondrial fission	1/20	23/18670	0.0243645	0.075932	0.0415827	BNIP3	1
BP	GO:0097150	neuronal stem cell population maintenance	1/20	23/18670	0.0243645	0.075932	0.0415827	FOXO1	1
BP	GO:1901889	negative regulation of cell junction assembly	1/20	23/18670	0.0243645	0.075932	0.0415827	PTEN	1
BP	GO:1903320	regulation of protein modification by small protein conjugation or removal	2/20	231/18670	0.025014	0.0775207	0.0424527	HSPA5/PTEN	2
BP	GO:0001783	B cell apoptotic process	1/20	24/18670	0.0254109	0.0775207	0.0424527	PTEN	1
BP	GO:0001919	regulation of receptor recycling	1/20	24/18670	0.0254109	0.0775207	0.0424527	VAMP3	1
BP	GO:0034505	tooth mineralization	1/20	24/18670	0.0254109	0.0775207	0.0424527	FOXO1	1
BP	GO:0046174	polyol catabolic process	1/20	24/18670	0.0254109	0.0775207	0.0424527	PTEN	1
BP	GO:0046697	decidualization	1/20	24/18670	0.0254109	0.0775207	0.0424527	CTSB	1
BP	GO:0051905	establishment of pigment granule localization	1/20	24/18670	0.0254109	0.0775207	0.0424527	RAB11A	1
BP	GO:0016358	dendrite development	2/20	233/18670	0.0254176	0.0775207	0.0424527	PTEN/EEF2K	2
BP	GO:0097305	response to alcohol	2/20	233/18670	0.0254176	0.0775207	0.0424527	EEF2/PTEN	2
BP	GO:0032872	regulation of stress-activated MAPK cascade	2/20	237/18670	0.0262328	0.0780916	0.0427654	FOXO1/RB1CC1	2
BP	GO:0051048	negative regulation of secretion	2/20	238/18670	0.0264383	0.0780916	0.0427654	CX3CL1/VAMP3	2
BP	GO:0021680	cerebellar Purkinje cell layer development	1/20	25/18670	0.0264563	0.0780916	0.0427654	HSPA5	1
BP	GO:0031664	regulation of lipopolysaccharide-mediated signaling pathway	1/20	25/18670	0.0264563	0.0780916	0.0427654	CX3CL1	1
BP	GO:0032400	melanosome localization	1/20	25/18670	0.0264563	0.0780916	0.0427654	RAB11A	1
BP	GO:0035459	cargo loading into vesicle	1/20	25/18670	0.0264563	0.0780916	0.0427654	SAR1A	1
BP	GO:0044247	cellular polysaccharide catabolic process	1/20	25/18670	0.0264563	0.0780916	0.0427654	RB1CC1	1
BP	GO:0046856	phosphatidylinositol dephosphorylation	1/20	25/18670	0.0264563	0.0780916	0.0427654	PTEN	1
BP	GO:0051560	mitochondrial calcium ion homeostasis	1/20	25/18670	0.0264563	0.0780916	0.0427654	BNIP3	1
BP	GO:0097186	amelogenesis	1/20	25/18670	0.0264563	0.0780916	0.0427654	FOXO1	1
BP	GO:1900101	regulation of endoplasmic reticulum unfolded protein response	1/20	25/18670	0.0264563	0.0780916	0.0427654	HSPA5	1
BP	GO:1904861	excitatory synapse assembly	1/20	25/18670	0.0264563	0.0780916	0.0427654	PTEN	1
BP	GO:1905809	negative regulation of synapse organization	1/20	25/18670	0.0264563	0.0780916	0.0427654	PTEN	1
BP	GO:2000353	positive regulation of endothelial cell apoptotic process	1/20	25/18670	0.0264563	0.0780916	0.0427654	CCL2	1
BP	GO:0033002	muscle cell proliferation	2/20	239/18670	0.0266445	0.0782871	0.0428724	PTEN/CX3CL1	2
BP	GO:0070302	regulation of stress-activated protein kinase signaling cascade	2/20	239/18670	0.0266445	0.0782871	0.0428724	FOXO1/RB1CC1	2
BP	GO:0006813	potassium ion transport	2/20	240/18670	0.0268513	0.0787147	0.0431066	PTEN/KLHL24	2
BP	GO:0031645	negative regulation of neurological system process	1/20	26/18670	0.0275006	0.0793499	0.0434545	PTEN	1
BP	GO:0048169	regulation of long-term neuronal synaptic plasticity	1/20	26/18670	0.0275006	0.0793499	0.0434545	RAB11A	1
BP	GO:0051875	pigment granule localization	1/20	26/18670	0.0275006	0.0793499	0.0434545	RAB11A	1
BP	GO:0060074	synapse maturation	1/20	26/18670	0.0275006	0.0793499	0.0434545	PTEN	1
BP	GO:0097066	response to thyroid hormone	1/20	26/18670	0.0275006	0.0793499	0.0434545	CTSB	1
BP	GO:0099632	protein transport within plasma membrane	1/20	26/18670	0.0275006	0.0793499	0.0434545	RAB11A	1
BP	GO:0099637	neurotransmitter receptor transport	1/20	26/18670	0.0275006	0.0793499	0.0434545	RAB11A	1
BP	GO:0051896	regulation of protein kinase B signaling	2/20	244/18670	0.0276851	0.0797033	0.043648	PTEN/CX3CL1	2
BP	GO:1901991	negative regulation of mitotic cell cycle phase transition	2/20	248/18670	0.0285294	0.0810846	0.0444044	PTEN/CCL2	2
BP	GO:0000272	polysaccharide catabolic process	1/20	27/18670	0.0285438	0.0810846	0.0444044	RB1CC1	1
BP	GO:0001964	startle response	1/20	27/18670	0.0285438	0.0810846	0.0444044	PTEN	1
BP	GO:0010971	positive regulation of G2/M transition of mitotic cell cycle	1/20	27/18670	0.0285438	0.0810846	0.0444044	RAB11A	1
BP	GO:1901623	regulation of lymphocyte chemotaxis	1/20	27/18670	0.0285438	0.0810846	0.0444044	CCL2	1
BP	GO:1905563	negative regulation of vascular endothelial cell proliferation	1/20	27/18670	0.0285438	0.0810846	0.0444044	CCL2	1
BP	GO:0021537	telencephalon development	2/20	251/18670	0.0291695	0.0826792	0.0452777	BNIP3/PTEN	2
BP	GO:0048679	regulation of axon regeneration	1/20	28/18670	0.029586	0.0831255	0.0455221	PTEN	1
BP	GO:0070861	regulation of protein exit from endoplasmic reticulum	1/20	28/18670	0.029586	0.0831255	0.0455221	SAR1A	1
BP	GO:0090344	negative regulation of cell aging	1/20	28/18670	0.029586	0.0831255	0.0455221	PTEN	1
BP	GO:2000463	positive regulation of excitatory postsynaptic potential	1/20	28/18670	0.029586	0.0831255	0.0455221	PTEN	1
BP	GO:0051924	regulation of calcium ion transport	2/20	254/18670	0.0298154	0.0835874	0.045775	CCL2/CX3CL1	2
BP	GO:0022409	positive regulation of cell-cell adhesion	2/20	255/18670	0.030032	0.0840112	0.0460071	CCL2/CX3CL1	2
BP	GO:0006839	mitochondrial transport	2/20	256/18670	0.0302493	0.0844349	0.0462391	BNIP3/BAG3	2
BP	GO:0033032	regulation of myeloid cell apoptotic process	1/20	29/18670	0.0306271	0.0845702	0.0463133	PTEN	1
BP	GO:1901017	negative regulation of potassium ion transmembrane transporter activity	1/20	29/18670	0.0306271	0.0845702	0.0463133	PTEN	1
BP	GO:1990126	retrograde transport, endosome to plasma membrane	1/20	29/18670	0.0306271	0.0845702	0.0463133	RAB11A	1
BP	GO:2000171	negative regulation of dendrite development	1/20	29/18670	0.0306271	0.0845702	0.0463133	PTEN	1
BP	GO:2000765	regulation of cytoplasmic translation	1/20	29/18670	0.0306271	0.0845702	0.0463133	EEF2	1
BP	GO:0072659	protein localization to plasma membrane	2/20	260/18670	0.0311245	0.0857595	0.0469645	RAB11A/VAMP3	2
BP	GO:0051091	positive regulation of DNA-binding transcription factor activity	2/20	261/18670	0.0313449	0.0857818	0.0469767	PTEN/CX3CL1	2
BP	GO:0036258	multivesicular body assembly	1/20	30/18670	0.0316671	0.0857818	0.0469767	RAB11A	1
BP	GO:0045948	positive regulation of translational initiation	1/20	30/18670	0.0316671	0.0857818	0.0469767	RPS6KB1	1
BP	GO:0071480	cellular response to gamma radiation	1/20	30/18670	0.0316671	0.0857818	0.0469767	HSPA5	1
BP	GO:0071549	cellular response to dexamethasone stimulus	1/20	30/18670	0.0316671	0.0857818	0.0469767	FOXO1	1
BP	GO:0090200	positive regulation of release of cytochrome c from mitochondria	1/20	30/18670	0.0316671	0.0857818	0.0469767	BNIP3	1
BP	GO:0099068	postsynapse assembly	1/20	30/18670	0.0316671	0.0857818	0.0469767	PTEN	1
BP	GO:1902751	positive regulation of cell cycle G2/M phase transition	1/20	30/18670	0.0316671	0.0857818	0.0469767	RAB11A	1
BP	GO:1901988	negative regulation of cell cycle phase transition	2/20	267/18670	0.0326806	0.0862313	0.0472229	PTEN/CCL2	2
BP	GO:0003299	muscle hypertrophy in response to stress	1/20	31/18670	0.0327061	0.0862313	0.0472229	FOXO1	1
BP	GO:0010719	negative regulation of epithelial to mesenchymal transition	1/20	31/18670	0.0327061	0.0862313	0.0472229	PTEN	1
BP	GO:0014887	cardiac muscle adaptation	1/20	31/18670	0.0327061	0.0862313	0.0472229	FOXO1	1
BP	GO:0014898	cardiac muscle hypertrophy in response to stress	1/20	31/18670	0.0327061	0.0862313	0.0472229	FOXO1	1
BP	GO:0019098	reproductive behavior	1/20	31/18670	0.0327061	0.0862313	0.0472229	PTEN	1
BP	GO:0033198	response to ATP	1/20	31/18670	0.0327061	0.0862313	0.0472229	PTEN	1
BP	GO:0036257	multivesicular body organization	1/20	31/18670	0.0327061	0.0862313	0.0472229	RAB11A	1
BP	GO:0043457	regulation of cellular respiration	1/20	31/18670	0.0327061	0.0862313	0.0472229	BNIP3	1
BP	GO:0044319	wound healing, spreading of cells	1/20	31/18670	0.0327061	0.0862313	0.0472229	PTEN	1
BP	GO:0060292	long-term synaptic depression	1/20	31/18670	0.0327061	0.0862313	0.0472229	PTEN	1
BP	GO:0090505	epiboly involved in wound healing	1/20	31/18670	0.0327061	0.0862313	0.0472229	PTEN	1
BP	GO:0097106	postsynaptic density organization	1/20	31/18670	0.0327061	0.0862313	0.0472229	PTEN	1
BP	GO:0032228	regulation of synaptic transmission, GABAergic	1/20	32/18670	0.033744	0.0873535	0.0478374	PTEN	1
BP	GO:0046685	response to arsenic-containing substance	1/20	32/18670	0.033744	0.0873535	0.0478374	PTEN	1
BP	GO:0051968	positive regulation of synaptic transmission, glutamatergic	1/20	32/18670	0.033744	0.0873535	0.0478374	CCL2	1
BP	GO:0055022	negative regulation of cardiac muscle tissue growth	1/20	32/18670	0.033744	0.0873535	0.0478374	PTEN	1
BP	GO:0061117	negative regulation of heart growth	1/20	32/18670	0.033744	0.0873535	0.0478374	PTEN	1
BP	GO:0070570	regulation of neuron projection regeneration	1/20	32/18670	0.033744	0.0873535	0.0478374	PTEN	1
BP	GO:0071353	cellular response to interleukin-4	1/20	32/18670	0.033744	0.0873535	0.0478374	HSPA5	1
BP	GO:0090504	epiboly	1/20	32/18670	0.033744	0.0873535	0.0478374	PTEN	1
BP	GO:1904467	regulation of tumor necrosis factor secretion	1/20	32/18670	0.033744	0.0873535	0.0478374	CX3CL1	1
BP	GO:0043270	positive regulation of ion transport	2/20	275/18670	0.0344963	0.0879107	0.0481426	CCL2/CX3CL1	2
BP	GO:0014072	response to isoquinoline alkaloid	1/20	33/18670	0.0347809	0.0879107	0.0481426	PEA15	1
BP	GO:0032691	negative regulation of interleukin-1 beta production	1/20	33/18670	0.0347809	0.0879107	0.0481426	CX3CL1	1
BP	GO:0033028	myeloid cell apoptotic process	1/20	33/18670	0.0347809	0.0879107	0.0481426	PTEN	1
BP	GO:0036003	positive regulation of transcription from RNA polymerase II promoter in response to stress	1/20	33/18670	0.0347809	0.0879107	0.0481426	HSPA5	1
BP	GO:0043278	response to morphine	1/20	33/18670	0.0347809	0.0879107	0.0481426	PEA15	1
BP	GO:0045736	negative regulation of cyclin-dependent protein serine/threonine kinase activity	1/20	33/18670	0.0347809	0.0879107	0.0481426	PTEN	1
BP	GO:0048854	brain morphogenesis	1/20	33/18670	0.0347809	0.0879107	0.0481426	PTEN	1
BP	GO:0051443	positive regulation of ubiquitin-protein transferase activity	1/20	33/18670	0.0347809	0.0879107	0.0481426	PTEN	1
BP	GO:0099084	postsynaptic specialization organization	1/20	33/18670	0.0347809	0.0879107	0.0481426	PTEN	1
BP	GO:1901380	negative regulation of potassium ion transmembrane transport	1/20	33/18670	0.0347809	0.0879107	0.0481426	PTEN	1
BP	GO:1902692	regulation of neuroblast proliferation	1/20	33/18670	0.0347809	0.0879107	0.0481426	CX3CL1	1
BP	GO:0032594	protein transport within lipid bilayer	1/20	34/18670	0.0358167	0.0896465	0.0490932	RAB11A	1
BP	GO:0070050	neuron cellular homeostasis	1/20	34/18670	0.0358167	0.0896465	0.0490932	CX3CL1	1
BP	GO:0070670	response to interleukin-4	1/20	34/18670	0.0358167	0.0896465	0.0490932	HSPA5	1
BP	GO:0097009	energy homeostasis	1/20	34/18670	0.0358167	0.0896465	0.0490932	FOXO1	1
BP	GO:1904030	negative regulation of cyclin-dependent protein kinase activity	1/20	34/18670	0.0358167	0.0896465	0.0490932	PTEN	1
BP	GO:0021700	developmental maturation	2/20	284/18670	0.0365856	0.0904728	0.0495457	PTEN/CX3CL1	2
BP	GO:0031647	regulation of protein stability	2/20	284/18670	0.0365856	0.0904728	0.0495457	PTEN/BAG3	2
BP	GO:0072593	reactive oxygen species metabolic process	2/20	284/18670	0.0365856	0.0904728	0.0495457	BNIP3/FOXO1	2
BP	GO:0015980	energy derivation by oxidation of organic compounds	2/20	285/18670	0.0368208	0.0904728	0.0495457	BNIP3/RB1CC1	2
BP	GO:0000266	mitochondrial fission	1/20	35/18670	0.0368514	0.0904728	0.0495457	BNIP3	1
BP	GO:0001881	receptor recycling	1/20	35/18670	0.0368514	0.0904728	0.0495457	VAMP3	1
BP	GO:0001893	maternal placenta development	1/20	35/18670	0.0368514	0.0904728	0.0495457	CTSB	1
BP	GO:0021955	central nervous system neuron axonogenesis	1/20	35/18670	0.0368514	0.0904728	0.0495457	PTEN	1
BP	GO:1903539	protein localization to postsynaptic membrane	1/20	35/18670	0.0368514	0.0904728	0.0495457	RAB11A	1
BP	GO:1990774	tumor necrosis factor secretion	1/20	35/18670	0.0368514	0.0904728	0.0495457	CX3CL1	1
BP	GO:0051403	stress-activated MAPK cascade	2/20	286/18670	0.0370566	0.0908027	0.0497264	FOXO1/RB1CC1	2
BP	GO:0007162	negative regulation of cell adhesion	2/20	289/18670	0.0377674	0.0912655	0.0499798	PTEN/CX3CL1	2
BP	GO:0003091	renal water homeostasis	1/20	36/18670	0.0378851	0.0912655	0.0499798	RAB11A	1
BP	GO:0046627	negative regulation of insulin receptor signaling pathway	1/20	36/18670	0.0378851	0.0912655	0.0499798	RPS6KB1	1
BP	GO:0071634	regulation of transforming growth factor beta production	1/20	36/18670	0.0378851	0.0912655	0.0499798	CX3CL1	1
BP	GO:0071709	membrane assembly	1/20	36/18670	0.0378851	0.0912655	0.0499798	PTEN	1
BP	GO:0097242	amyloid-beta clearance	1/20	36/18670	0.0378851	0.0912655	0.0499798	RAB11A	1
BP	GO:1901099	negative regulation of signal transduction in absence of ligand	1/20	36/18670	0.0378851	0.0912655	0.0499798	CX3CL1	1
BP	GO:2000310	regulation of NMDA receptor activity	1/20	36/18670	0.0378851	0.0912655	0.0499798	CCL2	1
BP	GO:2001240	negative regulation of extrinsic apoptotic signaling pathway in absence of ligand	1/20	36/18670	0.0378851	0.0912655	0.0499798	CX3CL1	1
BP	GO:0051650	establishment of vesicle localization	2/20	290/18670	0.0380055	0.0913841	0.0500447	RAB11A/SAR1A	2
BP	GO:0010632	regulation of epithelial cell migration	2/20	291/18670	0.0382443	0.091615	0.0501712	PTEN/RAB11A	2
BP	GO:0071356	cellular response to tumor necrosis factor	2/20	291/18670	0.0382443	0.091615	0.0501712	CCL2/CX3CL1	2
BP	GO:0010614	negative regulation of cardiac muscle hypertrophy	1/20	37/18670	0.0389178	0.0921964	0.0504896	FOXO1	1
BP	GO:0021587	cerebellum morphogenesis	1/20	37/18670	0.0389178	0.0921964	0.0504896	HSPA5	1
BP	GO:0042307	positive regulation of protein import into nucleus	1/20	37/18670	0.0389178	0.0921964	0.0504896	BAG3	1
BP	GO:0043243	positive regulation of protein complex disassembly	1/20	37/18670	0.0389178	0.0921964	0.0504896	BNIP3	1
BP	GO:0046839	phospholipid dephosphorylation	1/20	37/18670	0.0389178	0.0921964	0.0504896	PTEN	1
BP	GO:2000273	positive regulation of signaling receptor activity	1/20	37/18670	0.0389178	0.0921964	0.0504896	CCL2	1
BP	GO:0048511	rhythmic process	2/20	295/18670	0.039205	0.0925354	0.0506752	HSPA5/PTEN	2
BP	GO:0050768	negative regulation of neurogenesis	2/20	295/18670	0.039205	0.0925354	0.0506752	PTEN/CX3CL1	2
BP	GO:0010939	regulation of necrotic cell death	1/20	38/18670	0.0399494	0.0930944	0.0509813	BNIP3	1
BP	GO:0046825	regulation of protein export from nucleus	1/20	38/18670	0.0399494	0.0930944	0.0509813	BAG3	1
BP	GO:0071604	transforming growth factor beta production	1/20	38/18670	0.0399494	0.0930944	0.0509813	CX3CL1	1
BP	GO:0097352	autophagosome maturation	1/20	38/18670	0.0399494	0.0930944	0.0509813	MAP1LC3B	1
BP	GO:1900077	negative regulation of cellular response to insulin stimulus	1/20	38/18670	0.0399494	0.0930944	0.0509813	RPS6KB1	1
BP	GO:1904037	positive regulation of epithelial cell apoptotic process	1/20	38/18670	0.0399494	0.0930944	0.0509813	CCL2	1
BP	GO:1904706	negative regulation of vascular smooth muscle cell proliferation	1/20	38/18670	0.0399494	0.0930944	0.0509813	PTEN	1
BP	GO:0034599	cellular response to oxidative stress	2/20	302/18670	0.0409087	0.0939611	0.051456	BNIP3/FOXO1	2
BP	GO:0014741	negative regulation of muscle hypertrophy	1/20	39/18670	0.0409799	0.0939611	0.051456	FOXO1	1
BP	GO:0032692	negative regulation of interleukin-1 production	1/20	39/18670	0.0409799	0.0939611	0.051456	CX3CL1	1
BP	GO:0043001	Golgi to plasma membrane protein transport	1/20	39/18670	0.0409799	0.0939611	0.051456	VAMP3	1
BP	GO:0050775	positive regulation of dendrite morphogenesis	1/20	39/18670	0.0409799	0.0939611	0.051456	EEF2K	1
BP	GO:0072595	maintenance of protein localization in organelle	1/20	39/18670	0.0409799	0.0939611	0.051456	HSPA5	1
BP	GO:1902042	negative regulation of extrinsic apoptotic signaling pathway via death domain receptors	1/20	39/18670	0.0409799	0.0939611	0.051456	PEA15	1
BP	GO:1904591	positive regulation of protein import	1/20	39/18670	0.0409799	0.0939611	0.051456	BAG3	1
BP	GO:2000648	positive regulation of stem cell proliferation	1/20	39/18670	0.0409799	0.0939611	0.051456	CX3CL1	1
BP	GO:0060326	cell chemotaxis	2/20	304/18670	0.0414007	0.0947567	0.0518917	CCL2/CX3CL1	2
BP	GO:0007618	mating	1/20	40/18670	0.0420094	0.0954692	0.0522819	PTEN	1
BP	GO:0046621	negative regulation of organ growth	1/20	40/18670	0.0420094	0.0954692	0.0522819	PTEN	1
BP	GO:0051281	positive regulation of release of sequestered calcium ion into cytosol	1/20	40/18670	0.0420094	0.0954692	0.0522819	CX3CL1	1
BP	GO:0071548	response to dexamethasone	1/20	40/18670	0.0420094	0.0954692	0.0522819	FOXO1	1
BP	GO:0010664	negative regulation of striated muscle cell apoptotic process	1/20	41/18670	0.0430378	0.0962728	0.052722	BAG3	1
BP	GO:0021575	hindbrain morphogenesis	1/20	41/18670	0.0430378	0.0962728	0.052722	HSPA5	1
BP	GO:0043267	negative regulation of potassium ion transport	1/20	41/18670	0.0430378	0.0962728	0.052722	PTEN	1
BP	GO:0044091	membrane biogenesis	1/20	41/18670	0.0430378	0.0962728	0.052722	PTEN	1
BP	GO:0050873	brown fat cell differentiation	1/20	41/18670	0.0430378	0.0962728	0.052722	BNIP3	1
BP	GO:0090279	regulation of calcium ion import	1/20	41/18670	0.0430378	0.0962728	0.052722	CCL2	1
BP	GO:0090317	negative regulation of intracellular protein transport	1/20	41/18670	0.0430378	0.0962728	0.052722	BAG3	1
BP	GO:0098815	modulation of excitatory postsynaptic potential	1/20	41/18670	0.0430378	0.0962728	0.052722	PTEN	1
BP	GO:0150077	regulation of neuroinflammatory response	1/20	41/18670	0.0430378	0.0962728	0.052722	CX3CL1	1
BP	GO:1990778	protein localization to cell periphery	2/20	311/18670	0.0431405	0.0963345	0.0527558	RAB11A/VAMP3	2
BP	GO:0034612	response to tumor necrosis factor	2/20	312/18670	0.0433913	0.0967264	0.0529703	CCL2/CX3CL1	2
BP	GO:1901214	regulation of neuron death	2/20	313/18670	0.0436426	0.0970629	0.0531546	CCL2/CX3CL1	2
BP	GO:0010907	positive regulation of glucose metabolic process	1/20	42/18670	0.0440652	0.0970629	0.0531546	FOXO1	1
BP	GO:0031641	regulation of myelination	1/20	42/18670	0.0440652	0.0970629	0.0531546	PTEN	1
BP	GO:0042149	cellular response to glucose starvation	1/20	42/18670	0.0440652	0.0970629	0.0531546	HSPA5	1
BP	GO:1903146	regulation of autophagy of mitochondrion	1/20	42/18670	0.0440652	0.0970629	0.0531546	BNIP3	1
BP	GO:2001222	regulation of neuron migration	1/20	42/18670	0.0440652	0.0970629	0.0531546	CX3CL1	1
BP	GO:0031098	stress-activated protein kinase signaling cascade	2/20	315/18670	0.044147	0.0970629	0.0531546	FOXO1/RB1CC1	2
BP	GO:0051961	negative regulation of nervous system development	2/20	315/18670	0.044147	0.0970629	0.0531546	PTEN/CX3CL1	2
BP	GO:0001953	negative regulation of cell-matrix adhesion	1/20	43/18670	0.0450916	0.0978	0.0535583	PTEN	1
BP	GO:0003009	skeletal muscle contraction	1/20	43/18670	0.0450916	0.0978	0.0535583	EEF2	1
BP	GO:0006904	vesicle docking involved in exocytosis	1/20	43/18670	0.0450916	0.0978	0.0535583	VAMP3	1
BP	GO:0021762	substantia nigra development	1/20	43/18670	0.0450916	0.0978	0.0535583	HSPA5	1
BP	GO:0045773	positive regulation of axon extension	1/20	43/18670	0.0450916	0.0978	0.0535583	RAB11A	1
BP	GO:0051602	response to electrical stimulus	1/20	43/18670	0.0450916	0.0978	0.0535583	PTEN	1
BP	GO:0055026	negative regulation of cardiac muscle tissue development	1/20	43/18670	0.0450916	0.0978	0.0535583	PTEN	1
BP	GO:0099054	presynapse assembly	1/20	43/18670	0.0450916	0.0978	0.0535583	PTEN	1
BP	GO:0007080	mitotic metaphase plate congression	1/20	44/18670	0.0461169	0.099186	0.0543173	RAB11A	1
BP	GO:0014003	oligodendrocyte development	1/20	44/18670	0.0461169	0.099186	0.0543173	PTEN	1
BP	GO:0060999	positive regulation of dendritic spine development	1/20	44/18670	0.0461169	0.099186	0.0543173	EEF2K	1
BP	GO:1903214	regulation of protein targeting to mitochondrion	1/20	44/18670	0.0461169	0.099186	0.0543173	BAG3	1
BP	GO:1903573	negative regulation of response to endoplasmic reticulum stress	1/20	44/18670	0.0461169	0.099186	0.0543173	HSPA5	1
CC	GO:0101031	chaperone complex	2/20	22/19717	0.000223074	0.0307842	0.0201941	BAG3/HSPB8	2
CC	GO:0016235	aggresome	2/20	43/19717	0.000860951	0.0594056	0.0389694	EEF2/BAG3	2
CC	GO:0055038	recycling endosome membrane	2/20	81/19717	0.00301864	0.0990759	0.0649926	RAB11A/VAMP3	2
CC	GO:0016234	inclusion body	2/20	82/19717	0.00309223	0.0990759	0.0649926	EEF2/BAG3	2
CC	GO:0042470	melanosome	2/20	106/19717	0.00510674	0.0990759	0.0649926	CTSB/HSPA5	2
CC	GO:0048770	pigment granule	2/20	106/19717	0.00510674	0.0990759	0.0649926	CTSB/HSPA5	2
CC	GO:0030133	transport vesicle	3/20	392/19717	0.00691457	0.0990759	0.0649926	RAB11A/VAMP3/SAR1A	3
CC	GO:1904813	ficolin-1-rich granule lumen	2/20	124/19717	0.00692209	0.0990759	0.0649926	CTSB/EEF2	2
CC	GO:0045335	phagocytic vesicle	2/20	132/19717	0.00780999	0.0990759	0.0649926	RAB11A/VAMP3	2
CC	GO:0034663	endoplasmic reticulum chaperone complex	1/20	11/19717	0.0111043	0.0990759	0.0649926	HSPA5	1
CC	GO:0043220	Schmidt-Lanterman incisure	1/20	11/19717	0.0111043	0.0990759	0.0649926	PTEN	1
CC	GO:0043197	dendritic spine	2/20	169/19717	0.0125393	0.0990759	0.0649926	PTEN/EEF2K	2
CC	GO:0044309	neuron spine	2/20	171/19717	0.0128233	0.0990759	0.0649926	PTEN/EEF2K	2
CC	GO:0098845	postsynaptic endosome	1/20	13/19717	0.0131106	0.0990759	0.0649926	RAB11A	1
CC	GO:0055037	recycling endosome	2/20	176/19717	0.0135454	0.0990759	0.0649926	RAB11A/VAMP3	2
CC	GO:0005741	mitochondrial outer membrane	2/20	178/19717	0.0138391	0.0990759	0.0649926	BNIP3/RPS6KB1	2
CC	GO:0043218	compact myelin	1/20	14/19717	0.0141123	0.0990759	0.0649926	PTEN	1
CC	GO:0030662	coated vesicle membrane	2/20	182/19717	0.0144349	0.0990759	0.0649926	VAMP3/SAR1A	2
CC	GO:0101002	ficolin-1-rich granule	2/20	185/19717	0.0148891	0.0990759	0.0649926	CTSB/EEF2	2
CC	GO:0030127	COPII vesicle coat	1/20	15/19717	0.0151131	0.0990759	0.0649926	SAR1A	1
CC	GO:0034045	phagophore assembly site membrane	1/20	16/19717	0.0161128	0.0990759	0.0649926	RB1CC1	1
CC	GO:0099524	postsynaptic cytosol	1/20	17/19717	0.0171117	0.0990759	0.0649926	PTEN	1
CC	GO:0031968	organelle outer membrane	2/20	201/19717	0.0174143	0.0990759	0.0649926	BNIP3/RPS6KB1	2
CC	GO:0019867	outer membrane	2/20	203/19717	0.017742	0.0990759	0.0649926	BNIP3/RPS6KB1	2
CC	GO:0030658	transport vesicle membrane	2/20	208/19717	0.0185728	0.0990759	0.0649926	VAMP3/SAR1A	2
CC	GO:0031301	integral component of organelle membrane	2/20	214/19717	0.0195913	0.0990759	0.0649926	BNIP3/VAMP3	2
CC	GO:0031307	integral component of mitochondrial outer membrane	1/20	20/19717	0.0201023	0.0990759	0.0649926	BNIP3	1
CC	GO:0036019	endolysosome	1/20	20/19717	0.0201023	0.0990759	0.0649926	CTSB	1
MF	GO:0051087	chaperone binding	3/20	102/17697	0.000197339	0.0169712	0.00685494	HSPA5/ST13/BAG3	3
MF	GO:0048020	CCR chemokine receptor binding	2/20	43/17697	0.00106568	0.0357234	0.0144293	CCL2/CX3CL1	2
MF	GO:0008009	chemokine activity	2/20	49/17697	0.00138224	0.0357234	0.0144293	CCL2/CX3CL1	2
MF	GO:0043022	ribosome binding	2/20	57/17697	0.00186576	0.0357234	0.0144293	EEF2/HSPA5	2
MF	GO:0050839	cell adhesion molecule binding	4/20	499/17697	0.00211266	0.0357234	0.0144293	EEF2/HSPA5/CX3CL1/BAG3	4
MF	GO:0042379	chemokine receptor binding	2/20	66/17697	0.00249233	0.0357234	0.0144293	CCL2/CX3CL1	2
MF	GO:0019905	syntaxin binding	2/20	75/17697	0.00320478	0.0364493	0.0147225	RAB11A/VAMP3	2
MF	GO:0031625	ubiquitin protein ligase binding	3/20	290/17697	0.00403808	0.0364493	0.0147225	FOXO1/HSPA5/MAP1LC3B	3
MF	GO:0008135	translation factor activity, RNA binding	2/20	85/17697	0.00409512	0.0364493	0.0147225	EEF2/EEF2K	2
MF	GO:0044389	ubiquitin-like protein ligase binding	3/20	308/17697	0.00477827	0.0364493	0.0147225	FOXO1/HSPA5/MAP1LC3B	3
MF	GO:0003924	GTPase activity	3/20	324/17697	0.00550126	0.0364493	0.0147225	EEF2/RAB11A/SAR1A	3
MF	GO:0045296	cadherin binding	3/20	331/17697	0.00583726	0.0364493	0.0147225	EEF2/HSPA5/BAG3	3
MF	GO:0000149	SNARE binding	2/20	110/17697	0.00676165	0.0364493	0.0147225	RAB11A/VAMP3	2
MF	GO:0031072	heat shock protein binding	2/20	119/17697	0.00787089	0.0364493	0.0147225	HSPA5/ST13	2
MF	GO:0005525	GTP binding	3/20	374/17697	0.00817258	0.0364493	0.0147225	EEF2/RAB11A/SAR1A	3
MF	GO:0032550	purine ribonucleoside binding	3/20	378/17697	0.00841409	0.0364493	0.0147225	EEF2/RAB11A/SAR1A	3
MF	GO:0001883	purine nucleoside binding	3/20	381/17697	0.00859798	0.0364493	0.0147225	EEF2/RAB11A/SAR1A	3
MF	GO:0032549	ribonucleoside binding	3/20	382/17697	0.00865981	0.0364493	0.0147225	EEF2/RAB11A/SAR1A	3
MF	GO:0001882	nucleoside binding	3/20	389/17697	0.00910002	0.0364493	0.0147225	EEF2/RAB11A/SAR1A	3
MF	GO:0019001	guanyl nucleotide binding	3/20	394/17697	0.00942243	0.0364493	0.0147225	EEF2/RAB11A/SAR1A	3
MF	GO:0032561	guanyl ribonucleotide binding	3/20	394/17697	0.00942243	0.0364493	0.0147225	EEF2/RAB11A/SAR1A	3
MF	GO:0051082	unfolded protein binding	2/20	131/17697	0.00946877	0.0364493	0.0147225	HSPA5/ST13	2
MF	GO:0043021	ribonucleoprotein complex binding	2/20	133/17697	0.00974807	0.0364493	0.0147225	EEF2/HSPA5	2
MF	GO:0008097	5S rRNA binding	1/20	11/17697	0.012365	0.0425354	0.0171808	EEF2	1
MF	GO:0045236	CXCR chemokine receptor binding	1/20	11/17697	0.012365	0.0425354	0.0171808	CX3CL1	1
MF	GO:0004438	phosphatidylinositol-3-phosphatase activity	1/20	12/17697	0.0134818	0.0445937	0.0180121	PTEN	1
MF	GO:0052744	phosphatidylinositol monophosphate phosphatase activity	1/20	13/17697	0.0145975	0.0464956	0.0187804	PTEN	1
MF	GO:0052745	inositol phosphate phosphatase activity	1/20	14/17697	0.0157119	0.048258	0.0194922	PTEN	1
MF	GO:0005161	platelet-derived growth factor receptor binding	1/20	15/17697	0.0168252	0.0498954	0.0201536	PTEN	1
MF	GO:0031489	myosin V binding	1/20	17/17697	0.0190481	0.0528431	0.0213442	RAB11A	1
MF	GO:1990381	ubiquitin-specific protease binding	1/20	17/17697	0.0190481	0.0528431	0.0213442	PTEN	1
MF	GO:0003746	translation elongation factor activity	1/20	20/17697	0.0223736	0.0601289	0.0242871	EEF2	1
MF	GO:0005125	cytokine activity	2/20	220/17697	0.0252306	0.0613665	0.0247869	CCL2/CX3CL1	2
MF	GO:0001223	transcription coactivator binding	1/20	23/17697	0.0256883	0.0613665	0.0247869	FOXO1	1
MF	GO:0034593	phosphatidylinositol bisphosphate phosphatase activity	1/20	23/17697	0.0256883	0.0613665	0.0247869	PTEN	1
MF	GO:0044183	protein binding involved in protein folding	1/20	23/17697	0.0256883	0.0613665	0.0247869	HSPA5	1
MF	GO:0017075	syntaxin-1 binding	1/20	26/17697	0.0289923	0.0654211	0.0264247	VAMP3	1
MF	GO:0051787	misfolded protein binding	1/20	26/17697	0.0289923	0.0654211	0.0264247	HSPA5	1
MF	GO:0052866	phosphatidylinositol phosphate phosphatase activity	1/20	27/17697	0.0300913	0.0654211	0.0264247	PTEN	1
MF	GO:0008017	microtubule binding	2/20	246/17697	0.0310157	0.0654211	0.0264247	RAB11A/MAP1LC3B	2
MF	GO:0004683	calmodulin-dependent protein kinase activity	1/20	28/17697	0.0311891	0.0654211	0.0264247	EEF2K	1
MF	GO:0045505	dynein intermediate chain binding	1/20	29/17697	0.0322858	0.0661089	0.0267025	BAG3	1
MF	GO:0035255	ionotropic glutamate receptor binding	1/20	32/17697	0.0355685	0.0695203	0.0280804	PTEN	1
MF	GO:0051721	protein phosphatase 2A binding	1/20	32/17697	0.0355685	0.0695203	0.0280804	FOXO1	1
MF	GO:0001664	G protein-coupled receptor binding	2/20	280/17697	0.0392957	0.0746502	0.0301525	CCL2/CX3CL1	2
MF	GO:0043394	proteoglycan binding	1/20	36/17697	0.0399292	0.0746502	0.0301525	CTSB	1
MF	GO:0005126	cytokine receptor binding	2/20	286/17697	0.0408365	0.0747221	0.0301815	CCL2/CX3CL1	2
MF	GO:0042056	chemoattractant activity	1/20	38/17697	0.0421024	0.0754335	0.0304689	CX3CL1	1
MF	GO:0060590	ATPase regulator activity	1/20	40/17697	0.044271	0.0777002	0.0313844	BAG3	1
MF	GO:0030544	Hsp70 protein binding	1/20	42/17697	0.046435	0.0785828	0.0317409	ST13	1
MF	GO:0001221	transcription cofactor binding	1/20	43/17697	0.0475152	0.0785828	0.0317409	FOXO1	1
MF	GO:0004712	protein serine/threonine/tyrosine kinase activity	1/20	43/17697	0.0475152	0.0785828	0.0317409	RPS6KB1	1
MF	GO:0008138	protein tyrosine/serine/threonine phosphatase activity	1/20	45/17697	0.0496721	0.0806001	0.0325557	PTEN	1
MF	GO:0035254	glutamate receptor binding	1/20	47/17697	0.0518245	0.0825352	0.0333374	PTEN	1
MF	GO:0015631	tubulin binding	2/20	336/17697	0.0545383	0.085278	0.0344452	RAB11A/MAP1LC3B	2
KEGG	hsa04140	Autophagy - animal	5/15	137/8076	3.42092e-06	0.000290778	0.000205255	BNIP3/CTSB/PTEN/RPS6KB1/RB1CC1	5
KEGG	hsa04152	AMPK signaling pathway	4/15	120/8076	5.57614e-05	0.00236986	0.00167284	EEF2/FOXO1/RPS6KB1/EEF2K	4
KEGG	hsa04211	Longevity regulating pathway	3/15	89/8076	0.0005349	0.0151555	0.010698	FOXO1/RPS6KB1/RB1CC1	3
KEGG	hsa04931	Insulin resistance	3/15	108/8076	0.00094139	0.0200045	0.0141209	FOXO1/PTEN/RPS6KB1	3
KEGG	hsa04068	FoxO signaling pathway	3/15	131/8076	0.00164547	0.027973	0.0197456	BNIP3/FOXO1/PTEN	3
KEGG	hsa05134	Legionellosis	2/15	57/8076	0.00484495	0.0686368	0.0484495	BNIP3/SAR1A	2
KEGG	hsa04213	Longevity regulating pathway - multiple species	2/15	62/8076	0.00570981	0.0693335	0.0489413	FOXO1/RPS6KB1	2
KEGG	hsa05163	Human cytomegalovirus infection	3/15	225/8076	0.00757728	0.0748297	0.052821	RPS6KB1/CCL2/CX3CL1	3
KEGG	hsa04612	Antigen processing and presentation	2/15	78/8076	0.00891343	0.0748297	0.052821	CTSB/HSPA5	2
KEGG	hsa01521	EGFR tyrosine kinase inhibitor resistance	2/15	79/8076	0.00913517	0.0748297	0.052821	PTEN/RPS6KB1	2
KEGG	hsa05131	Shigellosis	3/15	246/8076	0.00968385	0.0748297	0.052821	BNIP3/FOXO1/RPS6KB1	3
KEGG	hsa05235	PD-L1 expression and PD-1 checkpoint pathway in cancer	2/15	89/8076	0.0114874	0.0813206	0.0574028	PTEN/RPS6KB1	2
KEGG	hsa05215	Prostate cancer	2/15	97/8076	0.0135417	0.0813206	0.0574028	FOXO1/PTEN	2
KEGG	hsa04061	Viral protein interaction with cytokine and cytokine receptor	2/15	100/8076	0.0143507	0.0813206	0.0574028	CCL2/CX3CL1	2
KEGG	hsa04933	AGE-RAGE signaling pathway in diabetic complications	2/15	100/8076	0.0143507	0.0813206	0.0574028	FOXO1/CCL2	2
KEGG	hsa04668	TNF signaling pathway	2/15	112/8076	0.0177913	0.0945163	0.0667174	CCL2/CX3CL1	2

## Sheet: Table S4 KEGG analysis
Table S4 KEGG pathway enrichment analysis of 20 differentially expressed autophagy-related genes.
ONTOLOGY	ID	Description	GeneRatio	BgRatio	pvalue	p.adjust	qvalue	geneID	Count
KEGG	hsa04140	Autophagy - animal	5/15	137/8076	3.42092e-06	0.000290778	0.000205255	BNIP3/CTSB/PTEN/RPS6KB1/RB1CC1	5
KEGG	hsa04152	AMPK signaling pathway	4/15	120/8076	5.57614e-05	0.00236986	0.00167284	EEF2/FOXO1/RPS6KB1/EEF2K	4
KEGG	hsa04211	Longevity regulating pathway	3/15	89/8076	0.0005349	0.0151555	0.010698	FOXO1/RPS6KB1/RB1CC1	3
KEGG	hsa04931	Insulin resistance	3/15	108/8076	0.00094139	0.0200045	0.0141209	FOXO1/PTEN/RPS6KB1	3
KEGG	hsa04068	FoxO signaling pathway	3/15	131/8076	0.00164547	0.027973	0.0197456	BNIP3/FOXO1/PTEN	3
KEGG	hsa05134	Legionellosis	2/15	57/8076	0.00484495	0.0686368	0.0484495	BNIP3/SAR1A	2
KEGG	hsa04213	Longevity regulating pathway - multiple species	2/15	62/8076	0.00570981	0.0693335	0.0489413	FOXO1/RPS6KB1	2
KEGG	hsa05163	Human cytomegalovirus infection	3/15	225/8076	0.00757728	0.0748297	0.052821	RPS6KB1/CCL2/CX3CL1	3
KEGG	hsa04612	Antigen processing and presentation	2/15	78/8076	0.00891343	0.0748297	0.052821	CTSB/HSPA5	2
KEGG	hsa01521	EGFR tyrosine kinase inhibitor resistance	2/15	79/8076	0.00913517	0.0748297	0.052821	PTEN/RPS6KB1	2
KEGG	hsa05131	Shigellosis	3/15	246/8076	0.00968385	0.0748297	0.052821	BNIP3/FOXO1/RPS6KB1	3
KEGG	hsa05235	PD-L1 expression and PD-1 checkpoint pathway in cancer	2/15	89/8076	0.0114874	0.0813206	0.0574028	PTEN/RPS6KB1	2
KEGG	hsa05215	Prostate cancer	2/15	97/8076	0.0135417	0.0813206	0.0574028	FOXO1/PTEN	2
KEGG	hsa04061	Viral protein interaction with cytokine and cytokine receptor	2/15	100/8076	0.0143507	0.0813206	0.0574028	CCL2/CX3CL1	2
KEGG	hsa04933	AGE-RAGE signaling pathway in diabetic complications	2/15	100/8076	0.0143507	0.0813206	0.0574028	FOXO1/CCL2	2
KEGG	hsa04668	TNF signaling pathway	2/15	112/8076	0.0177913	0.0945163	0.0667174	CCL2/CX3CL1	2
