# Supplementary material for: Autophagy-related genes analysis reveals potential biomarkers for prediction of the impaired walking capacity of peripheral arterial disease
Source: BMC Med. 2023 May 18;21:186. doi: 10.1186/s12916-023-02889-5 (PMC10193747; doi:10.1186/s12916-023-02889-5)
Supplement: Supplementary file 2 — Additional file 2: Figure S1. The correlation between plasma GRO/NAP2 chemokines and major adverse cardiovascular events. Figure S2. Nomogram integrated with GRO predicting walking time<6min in Gardner treadmill testing. [file 12916_2023_2889_MOESM2_ESM.xlsx]

## Sheet: Figure S1 chemokines and MACE
Figure S1. The correlation between plasma GRO/NAP2 chemokines and major adverse cardiovascular events (MACE)

## Sheet: Figure S2 GRO nomogram
Figure S2. Nomogram integrated with GRO predicting walking time<6min in Gardner treadmill testing.
